# Supplementary material for: Evidence for a Role of Extraintestinal Pathogenic Escherichia coli , Enterococcus faecalis and Streptococcus gallolyticus in the Aetiology of Exudative Cloacitis in the Critically Endangered Kākāpō ( Strigops habroptilus )
Source: Mol Ecol. 2025 Apr 19;34(24):e17761. doi: 10.1111/mec.17761 (PMC12717991; doi:10.1111/mec.17761)
Supplement: Supplementary file 7 — Table S3. DESeq2 output for the Streptococcus gallolyticus gene dataset, comparing diseased versus healthy samples. [file MEC-34-e17761-s005.csv]

	product	baseMean	log2FoldChange	lfcSE	stat	pvalue	padj
FOC63_RS08900	YjjG family noncanonical pyrimidine nucleotidase	25.1622113	-7.981003112	1.285269017	-6.209597375	5.31E-10	9.46E-07
FOC63_RS08380	CPBP family intramembrane glutamic endopeptidase	107.1103347	-5.308849116	0.883609793	-6.008137478	1.88E-09	1.67E-06
FOC63_RS06975	Cna B-type domain-containing protein	31.78628326	-8.040995927	1.386366239	-5.800051745	6.63E-09	3.94E-06
FOC63_RS09260	mannitol-1-phosphate 5-dehydrogenase	19.97727778	-7.550956672	1.345817464	-5.610684118	2.02E-08	8.97E-06
FOC63_RS09245	PTS mannitol-specific transporter subunit IIBC	12.32482318	-7.446438406	1.360551151	-5.473104338	4.42E-08	1.58E-05
FOC63_RS06960	type II CAAX endopeptidase family protein	23.79292467	-6.274902075	1.161856548	-5.40075458	6.64E-08	1.97E-05
FOC63_RS10960	ABC transporter permease	41.62364425	-3.77334901	0.70486512	-5.353292285	8.64E-08	2.20E-05
FOC63_RS00095	zinc ribbon domain-containing protein	105.4777301	-8.644075425	1.64968255	-5.239841706	1.61E-07	3.58E-05
FOC63_RS03200	biotin transporter BioY	37.46952463	-3.26351514	0.646653028	-5.046779336	4.49E-07	8.89E-05
FOC63_RS00485	ATP-grasp domain-containing protein	35.09090063	-6.406285371	1.294167585	-4.950120404	7.42E-07	0.000132092
FOC63_RS00810	PepSY domain-containing protein	19.23672331	-7.206081708	1.471886307	-4.895814081	9.79E-07	0.000158508
FOC63_RS02920	D-alanyl-lipoteichoic acid biosynthesis protein DltD	14.65979049	-6.676581592	1.44926583	-4.6068716	4.09E-06	0.000540532
FOC63_RS03375	bifunctional glutamate--cysteine ligase GshA/glutathione synthetase GshB	22.76387034	-4.604657077	0.997684608	-4.615343407	3.92E-06	0.000540532
FOC63_RS10380	hypothetical protein	3.291730121	-5.928281252	1.2890886	-4.598815978	4.25E-06	0.000540532
FOC63_RS06710	hypothetical protein	8.082643071	-5.392750673	1.177272521	-4.58071566	4.63E-06	0.000550195
FOC63_RS02255	biotin synthase BioB	12.69350437	-5.798888551	1.275929792	-4.544833571	5.50E-06	0.000575982
FOC63_RS03205	CHY zinc finger protein	17.22397869	-3.521816661	0.773564261	-4.552713766	5.30E-06	0.000575982
FOC63_RS02865	signal peptidase I	14.97393692	-6.590435951	1.469816185	-4.483850443	7.33E-06	0.000725342
FOC63_RS02250	dethiobiotin synthase	8.383067114	-6.657311743	1.507876541	-4.415024415	1.01E-05	0.000946729
FOC63_RS00090	SulP family inorganic anion transporter	4.094000669	-6.013609118	1.36958411	-4.390828627	1.13E-05	0.000957665
FOC63_RS10965	ABC transporter ATP-binding protein	48.02303843	-2.60842678	0.593225764	-4.397022077	1.10E-05	0.000957665
FOC63_RS06740	aquaporin	21.78118853	-3.747435058	0.863394393	-4.340351397	1.42E-05	0.001151619
FOC63_RS07875	DUF4832 domain-containing protein	7.497120665	-5.906119421	1.386846408	-4.258668723	2.06E-05	0.001592431
FOC63_RS08375	hypothetical protein	35.09773373	-3.371517177	0.811714458	-4.153575365	3.27E-05	0.00242899
FOC63_RS09035	sugar transferase	7.011869459	-3.064658697	0.739644845	-4.143419262	3.42E-05	0.002437588
FOC63_RS10730	MarR family transcriptional regulator	3.986805544	-5.517527704	1.339312786	-4.119670747	3.79E-05	0.002598987
FOC63_RS02310	OFA family MFS transporter	4.2049426	-4.469670229	1.092832758	-4.089985588	4.31E-05	0.002845642
FOC63_RS04960	pantoate--beta-alanine ligase	9.455091505	-6.681486044	1.640666223	-4.072422502	4.65E-05	0.00285738
FOC63_RS10970	efflux RND transporter periplasmic adaptor subunit	80.84978663	-2.580753496	0.633576538	-4.073309763	4.63E-05	0.00285738
FOC63_RS03105	carbonic anhydrase	40.36271518	-2.176529231	0.539404636	-4.035058445	5.46E-05	0.00318788
FOC63_RS08220	glycogen/starch/alpha-glucan phosphorylase	125.8482144	-6.51626798	1.616450619	-4.031219949	5.55E-05	0.00318788
FOC63_RS02605	CHAP domain-containing protein	16.5572345	-2.526603431	0.632788582	-3.992808187	6.53E-05	0.003634096
FOC63_RS08850	aldo/keto reductase	19.99538761	-4.768674623	1.21045532	-3.939570957	8.16E-05	0.004405409
FOC63_RS02295	acyltransferase	111.7395018	2.047983291	0.522119467	3.922441933	8.77E-05	0.004591629
FOC63_RS05835	hypothetical protein	20.88204377	-5.50382311	1.433443055	-3.839582669	0.000123244	0.006152567
FOC63_RS09945	class A sortase	5.849494697	-3.629025941	0.945708999	-3.837360059	0.000124364	0.006152567
FOC63_RS01645	HD domain-containing protein	246.4650905	2.487414478	0.650629702	3.823087801	0.000131791	0.006229917
FOC63_RS02270	ATP-binding cassette domain-containing protein	65.21436905	1.965383694	0.514366671	3.820977924	0.000132924	0.006229917
FOC63_RS00805	VTT domain-containing protein	87.96119434	-2.285289751	0.602265542	-3.794488626	0.000147948	0.006314577
FOC63_RS02930	D-alanyl-lipoteichoic acid biosynthesis protein DltB	28.2483597	-7.558557459	1.990916198	-3.796522157	0.00014674	0.006314577
FOC63_RS03715	PadR family transcriptional regulator	2.677633012	-5.549407153	1.457546415	-3.807362218	0.000140457	0.006314577
FOC63_RS10725	ABC transporter permease	2.155084057	-5.470636098	1.442344749	-3.792876913	0.000148912	0.006314577
FOC63_RS02245	biotin transporter BioY	3.470545313	-5.341993502	1.42068276	-3.760159307	0.000169805	0.007033094
FOC63_RS10390	6-phospho-beta-glucosidase	39.16784363	-2.677751473	0.71337888	-3.753617536	0.000174301	0.007055219
FOC63_RS01915	M20/M25/M40 family metallo-hydrolase	122.2541525	2.04600736	0.547710605	3.735562799	0.000187296	0.00739957
FOC63_RS09930	NRAMP family divalent metal transporter	79.31951287	1.92810916	0.51685323	3.730477139	0.000191117	0.00739957
FOC63_RS03720	DUF1700 domain-containing protein	5.661932877	-5.996533291	1.612350288	-3.719125637	0.000199914	0.00757545
FOC63_RS06630	nicotinamide mononucleotide transporter	75.42219052	1.813715447	0.489061084	3.708566286	0.000208436	0.007733848
FOC63_RS03195	MBL fold metallo-hydrolase	133.065603	-1.915721294	0.524359849	-3.653447717	0.000258742	0.009404498
FOC63_RS00480	alpha/beta hydrolase-fold protein	8.958157421	-5.304572866	1.456093398	-3.643016907	0.000269461	0.009598206
FOC63_RS02120	3-deoxy-7-phosphoheptulonate synthase	236.6314978	1.779668342	0.489928556	3.632505842	0.000280682	0.009715726
FOC63_RS03735	YhgE/Pip domain-containing protein	171.4656716	2.296400082	0.632656707	3.62977276	0.000283671	0.009715726
FOC63_RS08870	YkgJ family cysteine cluster protein	10.34798378	-5.670590335	1.567612947	-3.617340841	0.000297645	0.010002003
FOC63_RS02880	ABC transporter ATP-binding protein	5.867349354	-5.323087248	1.477034535	-3.603901685	0.000313476	0.010338892
FOC63_RS00590	oligoendopeptidase F	40.69720133	-4.718340136	1.325604138	-3.55938851	0.000371719	0.011414346
FOC63_RS04185	DNA repair protein RecO	25.54445249	1.403086442	0.393310385	3.567377057	0.000360572	0.011414346
FOC63_RS05150	galactokinase	135.4528343	2.844541982	0.798241065	3.563512459	0.000365925	0.011414346
FOC63_RS07825	ElyC/SanA/YdcF family protein	2.660360583	-2.600819538	0.729901993	-3.563244877	0.000366299	0.011414346
FOC63_RS09740	FtsX-like permease family protein	30.49888355	-1.637300078	0.461764476	-3.545747156	0.000391502	0.011818042
FOC63_RS05010	SGNH/GDSL hydrolase family protein	5.845748277	-4.690572637	1.331736093	-3.522148766	0.000428064	0.012553547
FOC63_RS06745	hypothetical protein	3.248460103	-3.440522216	0.977150617	-3.520974305	0.000429964	0.012553547
FOC63_RS01725	tyrosine-type recombinase/integrase	22.8802089	-7.364931273	2.107943025	-3.493894848	0.000476028	0.013505442
FOC63_RS08205	glucose-1-phosphate adenylyltransferase	78.80349391	-6.01933445	1.723285781	-3.492940356	0.000477733	0.013505442
FOC63_RS10875	5-methyltetrahydropteroyltriglutamate--homocysteine S-methyltransferase	28.90678013	2.131722061	0.612115036	3.482551379	0.00049666	0.013821114
FOC63_RS02285	AMP-binding protein	143.4341505	1.926823358	0.555292545	3.469924773	0.000520604	0.014048424
FOC63_RS11185	rhamnan synthesis F family protein	10.33983287	-4.910813286	1.414927235	-3.470717903	0.000519069	0.014048424
FOC63_RS02105	alanine racemase	197.4322003	2.079410902	0.6046218	3.439192735	0.000583452	0.015509365
FOC63_RS04420	50S ribosomal protein L15	327.1040486	1.456278114	0.424363653	3.431674938	0.000599866	0.015711199
FOC63_RS00445	hypothetical protein	183.7636844	1.72239315	0.503635857	3.419917637	0.000626401	0.016168408
FOC63_RS07770	TMEM175 family protein	37.53870509	2.415206628	0.708129062	3.410687059	0.000647994	0.016486823
FOC63_RS02275	ABC transporter permease subunit	96.88514424	1.895694661	0.556758888	3.404875434	0.000661942	0.016604499
FOC63_RS00395	FtsW/RodA/SpoVE family cell cycle protein	204.7418993	1.519618333	0.448137134	3.390967226	0.000696464	0.016893516
FOC63_RS01550	ECF transporter S component	30.94505209	1.402879136	0.413786979	3.390341429	0.000698056	0.016893516
FOC63_RS03370	adenylosuccinate synthase	287.3729253	1.934588615	0.570872479	3.388827952	0.00070192	0.016893516
FOC63_RS05675	acyl carrier protein	43.87261581	1.259209747	0.372916437	3.376653911	0.000733733	0.017423715
FOC63_RS04840	DUF4649 family protein	15.89591995	-4.859750881	1.442851478	-3.368157398	0.000756724	0.017733225
FOC63_RS03635	DNA mismatch repair protein MutS	194.0787997	2.334862575	0.694980256	3.359609937	0.000780526	0.017822008
FOC63_RS03660	prolyl oligopeptidase family serine peptidase	15.89878569	-2.629843889	0.782358839	-3.361429255	0.000775402	0.017822008
FOC63_RS03710	MarR family transcriptional regulator	2.991653715	-5.526065054	1.650009338	-3.349111382	0.000810712	0.018276937
FOC63_RS08690	LysR family transcriptional regulator	10.02142127	-1.905426232	0.573124483	-3.324628924	0.000885363	0.019710391
FOC63_RS05055	tagatose-6-phosphate kinase	46.56958292	1.970268955	0.595648698	3.307770105	0.00094042	0.020677624
FOC63_RS00380	septation ring formation regulator EzrA	413.950593	1.769582624	0.536896638	3.295946552	0.000980907	0.021146187
FOC63_RS07185	RNA-binding protein	293.4449207	1.597155532	0.484773833	3.294640562	0.000985476	0.021146187
FOC63_RS08425	endonuclease III	23.44283345	1.310811184	0.39960864	3.280237342	0.001037198	0.021991065
FOC63_RS02320	flavocytochrome c	40.14398485	-1.932988893	0.591883683	-3.265825616	0.001091454	0.02286918
FOC63_RS04780	Rgg/GadR/MutR family transcriptional regulator	2.433106937	-5.102938636	1.564633246	-3.261427974	0.001108526	0.022956798
FOC63_RS07475	transcription repressor NadR	5.428381922	-4.624899498	1.423742739	-3.248409542	0.001160521	0.023757333
FOC63_RS05305	helix-turn-helix transcriptional regulator	5.020439555	-4.77952331	1.476435787	-3.237203643	0.001207072	0.024429499
FOC63_RS00280	diadenylate cyclase CdaA	39.89778836	1.244196915	0.385527524	3.227258338	0.001249826	0.024804356
FOC63_RS09150	DNA topoisomerase IV subunit A	168.73806	1.410662671	0.437220905	3.226430057	0.001253449	0.024804356
FOC63_RS07560	YebC/PmpR family DNA-binding transcriptional regulator	2.351710573	-3.609541568	1.124889599	-3.208796287	0.001332919	0.026087128
FOC63_RS00815	HAMP domain-containing sensor histidine kinase	3.454690902	-4.929760413	1.539302936	-3.202592744	0.001361964	0.026365854
FOC63_RS02860	InlB B-repeat-containing protein	88.69418947	-5.233887324	1.639310904	-3.192736235	0.001409316	0.026702043
FOC63_RS11250	VOC family protein	3.859245323	-4.644885995	1.453686275	-3.195246509	0.001397115	0.026702043
FOC63_RS06010	ABC transporter ATP-binding protein	26.08983591	-2.06423977	0.647431656	-3.188351624	0.001430864	0.026824939
FOC63_RS01990	cysteine hydrolase family protein	2.540170727	-4.678613735	1.46926523	-3.184322095	0.001450935	0.026917861
FOC63_RS03945	transcription-repair coupling factor	102.5014812	1.243274829	0.394037517	3.155219428	0.001603774	0.029117322
FOC63_RS06635	deoxynucleoside kinase	72.80853754	1.847780792	0.585576901	3.155487841	0.001602299	0.029117322
FOC63_RS09015	LCP family protein	140.8069383	0.898247241	0.284927627	3.152545266	0.001618537	0.029117322
FOC63_RS07500	folate family ECF transporter S component	61.40953841	1.716595873	0.549060774	3.126422345	0.001769472	0.031312667
FOC63_RS08235	F0F1 ATP synthase subunit B	164.2403439	1.153028669	0.36892387	3.125383752	0.001775732	0.031312667
FOC63_RS09415	WYL domain-containing protein	4.704150771	-3.156701834	1.012074138	-3.119042089	0.0018144	0.031680854
FOC63_RS03560	anaerobic ribonucleoside-triphosphate reductase	751.8247994	1.523162112	0.489413676	3.112218123	0.001856872	0.032107668
FOC63_RS02645	elongation factor G	1388.219723	-1.451237485	0.467059626	-3.107178191	0.001888825	0.03234613
FOC63_RS05765	NCS2 family permease	296.9772534	1.671435202	0.538989057	3.10105591	0.001928319	0.032399394
FOC63_RS10310	glycoside hydrolase family 1 protein	401.4334688	2.074157574	0.668338169	3.103455212	0.001912752	0.032399394
FOC63_RS04630	acetate kinase	143.440859	-1.163754263	0.376009199	-3.095015408	0.001968027	0.03246524
FOC63_RS09920	ECF transporter S component	42.07441913	1.526545626	0.493243199	3.0949147	0.001968695	0.03246524
FOC63_RS08210	glucose-1-phosphate adenylyltransferase subunit GlgD	62.88754713	-5.031664848	1.633059171	-3.081128312	0.002062178	0.033694847
FOC63_RS00275	CdaR family protein	73.44409691	1.449688914	0.471073458	3.077415827	0.002088038	0.033807233
FOC63_RS02210	hypothetical protein	21.01962107	2.029766756	0.661789571	3.067087857	0.002161553	0.034068373
FOC63_RS05375	glucosaminidase domain-containing protein	145.1378099	1.965743708	0.640697217	3.068132114	0.002154014	0.034068373
FOC63_RS09940	VOC family protein	1.457612232	-3.380298834	1.101476599	-3.06887939	0.002148633	0.034068373
FOC63_RS11295	nicotinamide mononucleotide transporter	21.39914743	2.331294118	0.761231451	3.062529949	0.002194745	0.034288079
FOC63_RS04785	hypothetical protein	5.89609343	-4.625643129	1.514884866	-3.05346184	0.002262175	0.034732185
FOC63_RS08365	DUF4352 domain-containing protein	11.45892916	-3.8922276	1.273690284	-3.055866603	0.002244111	0.034732185
FOC63_RS07285	exodeoxyribonuclease VII large subunit	97.00622838	1.29756009	0.425855739	3.046947525	0.002311781	0.035035525
FOC63_RS08200	1,4-alpha-glucan branching protein GlgB	123.8722919	-5.232452158	1.717971559	-3.045715239	0.002321276	0.035035525
FOC63_RS11155	GBS Bsp-like repeat-containing protein	111.9629235	-1.920312067	0.631620858	-3.040292354	0.002363486	0.035372846
FOC63_RS04895	LacI family DNA-binding transcriptional regulator	1.341529751	-4.387610074	1.444423636	-3.037619965	0.002384545	0.035390618
FOC63_RS02290	AMP-binding protein	117.3013776	1.686160936	0.556132997	3.031938307	0.002429889	0.035700754
FOC63_RS03855	GRP family sugar transporter	242.6545406	1.663108628	0.548880608	3.030000704	0.002445532	0.035700754
FOC63_RS01770	bifunctional lysozyme/C40 family peptidase	19.32210929	-7.590644389	2.508702101	-3.025725688	0.002480372	0.035914983
FOC63_RS07635	pyridoxal phosphate-dependent aminotransferase	19.77490065	1.6345265	0.541714479	3.017321051	0.002550196	0.036628213
FOC63_RS03910	ParB/RepB/Spo0J family partition protein	75.25448295	1.997784596	0.663578563	3.010622564	0.002607127	0.03705326
FOC63_RS10395	AarF/UbiB family protein	11.5249664	-2.54030797	0.844246609	-3.008964376	0.002621399	0.03705326
FOC63_RS06770	ABC transporter transmembrane domain-containing protein	3.227503575	-4.736675009	1.580678672	-2.996608414	0.002730011	0.038284649
FOC63_RS03700	antibiotic biosynthesis monooxygenase	3.974969559	-4.665340792	1.565564075	-2.979974353	0.002882725	0.040110418
FOC63_RS02305	GFA family protein	1.711313672	-4.519212649	1.51936535	-2.97440813	0.002935543	0.040528704
FOC63_RS00235	type II CRISPR RNA-guided endonuclease Cas9	34.86766738	1.827120641	0.61550061	2.968511502	0.002992459	0.040996689
FOC63_RS10975	carbamoyl-phosphate synthase large subunit	297.1621667	1.378573188	0.465195113	2.963430074	0.003042312	0.041361506
FOC63_RS09725	XRE family transcriptional regulator	4.535576441	-2.006829358	0.678531367	-2.957607348	0.003100368	0.04153532
FOC63_RS10430	ABC transporter permease	29.00559949	1.305626365	0.441467174	2.957471004	0.003101739	0.04153532
FOC63_RS01870	S-adenosyl-l-methionine hydroxide adenosyltransferase family protein	34.25994301	1.066786625	0.362940164	2.939290637	0.003289644	0.042150048
FOC63_RS01995	bis(5'-nucleosyl)-tetraphosphatase (symmetrical) YqeK	38.65002246	-1.476453779	0.502226581	-2.939816082	0.003284071	0.042150048
FOC63_RS04845	NAD(P)H-dependent oxidoreductase	2.688012475	-4.961117932	1.682548031	-2.948574329	0.003192434	0.042150048
FOC63_RS06730	SepM family pheromone-processing serine protease	41.88430564	0.9892173	0.336154171	2.94274885	0.003253122	0.042150048
FOC63_RS07675	LysR family transcriptional regulator	1.763036142	-5.115444663	1.740317469	-2.939374427	0.003288755	0.042150048
FOC63_RS10050	phosphate ABC transporter substrate-binding protein PstS	189.1794882	1.844877341	0.625934993	2.947394475	0.003204641	0.042150048
FOC63_RS00205	nucleoside-diphosphate kinase	58.82008119	1.559055474	0.532368744	2.928525562	0.003405738	0.043325856
FOC63_RS01045	family 1 glycosylhydrolase	5.155893609	-2.718611189	0.93024993	-2.922452451	0.003472866	0.043357669
FOC63_RS01920	MetQ/NlpA family ABC transporter substrate-binding protein	267.8707396	1.619008768	0.5549548	2.91737051	0.003529962	0.043357669
FOC63_RS05235	VOC family protein	1.651642922	-2.954361592	1.012575794	-2.91766958	0.003526578	0.043357669
FOC63_RS10280	NAD-dependent epimerase/dehydratase family protein	1.562238771	-5.110679774	1.750034606	-2.920330694	0.003496601	0.043357669
FOC63_RS10415	PRD domain-containing protein	47.46032766	1.164475826	0.398226298	2.924156018	0.003453916	0.043357669
FOC63_RS05005	ROK family protein	4.843320384	-4.150028063	1.423937578	-2.914473308	0.003562893	0.043462411
FOC63_RS05940	Na/Pi cotransporter family protein	7.152880472	-4.323714436	1.489998816	-2.901824076	0.003709968	0.044644955
FOC63_RS07510	polymerase	60.30838338	1.247183419	0.429511856	2.903722917	0.003687544	0.044644955
FOC63_RS10715	ABC transporter ATP-binding protein	2.644948333	-5.714047959	1.971702368	-2.898027639	0.003755175	0.044695665
FOC63_RS11190	glycosyltransferase family A protein	5.885725444	-3.888530453	1.342140561	-2.897260217	0.003764374	0.044695665
FOC63_RS06985	DUF2089 family protein	2.944260759	-5.799597261	2.005363071	-2.892043513	0.003827449	0.045143624
FOC63_RS02935	D-alanine--poly(phosphoribitol) ligase subunit DltA	13.8794158	-4.72919209	1.642933135	-2.878505515	0.003995643	0.046511373
FOC63_RS03100	LURP-one-related family protein	49.46581268	-1.55968126	0.541742645	-2.879007726	0.003989286	0.046511373
FOC63_RS00270	phosphoglucosamine mutase	200.3276882	1.444404404	0.503907178	2.866409661	0.004151566	0.04797546
FOC63_RS06080	amino acid ABC transporter ATP-binding protein	114.6232618	1.266421787	0.442092938	2.864605329	0.004175293	0.04797546
FOC63_RS06980	hypothetical protein	2.640288946	-5.704381095	1.993691992	-2.861214831	0.00422021	0.048180728
FOC63_RS06015	hypothetical protein	43.92321456	-1.79363771	0.627330388	-2.859159614	0.00424765	0.048185125
FOC63_RS02470	CppA N-terminal domain-containing protein	65.94987432	1.826337881	0.639438046	2.856160802	0.004287979	0.048334751
FOC63_RS05195	PolC-type DNA polymerase III	258.0390467	1.334486226	0.468149676	2.850554631	0.004364305	0.048885708
FOC63_RS06775	ABC transporter ATP-binding protein	2.830277584	-5.224639435	1.836337074	-2.845141837	0.004439165	0.049413457
FOC63_RS08815	LysR family transcriptional regulator	1.837282283	-4.443880579	1.56432653	-2.840762779	0.004500578	0.049785893
FOC63_RS07320	SGNH/GDSL hydrolase family protein	35.03534931	1.335302274	0.473816819	2.818182516	0.004829635	0.052949477
FOC63_RS08225	F0F1 ATP synthase subunit C	2.834087163	-3.684309883	1.307840213	-2.817094816	0.004846022	0.052949477
FOC63_RS08905	Crp/Fnr family transcriptional regulator	6.1499618	-1.943411197	0.690458753	-2.81466661	0.004882786	0.053025865
FOC63_RS03705	GNAT family N-acetyltransferase	3.0953191	-5.336907778	1.90081154	-2.807699588	0.004989675	0.053858249
FOC63_RS00290	lipid II isoglutaminyl synthase subunit GatD	119.9027633	2.11717606	0.757769648	2.793957327	0.005206735	0.055644563
FOC63_RS06705	aspartate--ammonia ligase	562.4016613	1.450890669	0.519781331	2.791348175	0.005248898	0.055644563
FOC63_RS09115	orotate phosphoribosyltransferase	67.78180097	1.604878501	0.574946812	2.79135125	0.005248848	0.055644563
FOC63_RS04815	transcription termination/antitermination protein NusG	51.95047012	1.02221003	0.367346387	2.782687037	0.005391078	0.056593935
FOC63_RS05210	hypothetical protein	2.513190852	-5.015853296	1.803715463	-2.780845093	0.00542176	0.056593935
FOC63_RS10870	bifunctional homocysteine S-methyltransferase/methylenetetrahydrofolate reductase	20.07644518	1.898885847	0.683021497	2.780126037	0.00543378	0.056593935
FOC63_RS07275	GBS Bsp-like repeat-containing protein	1.658471601	-5.289479871	1.905667307	-2.775657563	0.00550902	0.057043979
FOC63_RS07880	hypothetical protein	3.500821072	-4.426060138	1.599669091	-2.766859823	0.005659909	0.057601698
FOC63_RS11200	ABC transporter permease	19.15284767	-1.814696835	0.655568066	-2.768128788	0.005637917	0.057601698
FOC63_RS11215	dTDP-4-dehydrorhamnose reductase	187.4810003	1.566948115	0.566114093	2.767901619	0.005641848	0.057601698
FOC63_RS03215	DUF975 family protein	22.07516875	-2.383449432	0.863407474	-2.760515171	0.005771028	0.058365239
FOC63_RS07575	glucosamine-6-phosphate deaminase	178.1638029	2.061393197	0.74719232	2.758852227	0.005800476	0.058365239
FOC63_RS08865	hypothetical protein	7.559629525	-4.241528794	1.547709695	-2.740519626	0.006134212	0.06137658
FOC63_RS10735	zinc-binding dehydrogenase	5.84541608	-4.152482938	1.516343964	-2.738483509	0.006172326	0.061412916
FOC63_RS10340	oxidoreductase	10.14436839	-1.980711577	0.724375587	-2.734370971	0.006249959	0.061839867
FOC63_RS05825	bifunctional glycosyltransferase family 2/GtrA family protein	1.947248768	-4.855896204	1.783724504	-2.722335312	0.006482233	0.063635663
FOC63_RS10150	MptD family putative ECF transporter S component	14.7843917	1.45360984	0.534163503	2.721282588	0.006502915	0.063635663
FOC63_RS07360	heavy metal translocating P-type ATPase	120.9186958	2.049071896	0.75353812	2.719267735	0.006542663	0.063674766
FOC63_RS03555	hypothetical protein	46.35366117	2.276440946	0.838082497	2.716249239	0.006602619	0.063909047
FOC63_RS01030	MarR family winged helix-turn-helix transcriptional regulator	46.69743213	-1.328417282	0.489899403	-2.711612374	0.006695684	0.06414689
FOC63_RS10565	amino acid permease	17.66094188	1.190787978	0.439460471	2.709658906	0.006735243	0.06414689
FOC63_RS11225	metal-sulfur cluster assembly factor	38.48448496	-1.284929805	0.473915288	-2.71130693	0.006701856	0.06414689
FOC63_RS10825	DUF1149 family protein	20.18654477	-1.822154673	0.673486731	-2.70555393	0.006819057	0.064599688
FOC63_RS00420	VTT domain-containing protein	11.75707315	-1.328476052	0.491593054	-2.702389796	0.0068843	0.064661825
FOC63_RS08860	cupin domain-containing protein	5.82115916	-3.601147175	1.332910213	-2.701717744	0.00689823	0.064661825
FOC63_RS01640	Bax inhibitor-1/YccA family protein	433.1919476	1.569520087	0.581844751	2.697489468	0.006986449	0.065145898
FOC63_RS06750	bifunctional UDP-sugar hydrolase/5'-nucleotidase	45.83263753	1.418725911	0.526491594	2.69467913	0.007045644	0.065355691
FOC63_RS01945	YebC/PmpR family DNA-binding transcriptional regulator	78.29314696	0.775816516	0.288401842	2.690053959	0.007144047	0.065925115
FOC63_RS01690	DEAD/DEAH box helicase	324.9127507	1.460824903	0.544513219	2.682808886	0.00730067	0.067023159
FOC63_RS01110	starch-binding protein	22.59699281	-2.063230939	0.771824763	-2.673185724	0.007513464	0.067658966
FOC63_RS02145	LacI family DNA-binding transcriptional regulator	123.4037755	1.845150559	0.690651192	2.671609896	0.007548835	0.067658966
FOC63_RS05965	PRD domain-containing protein	14.833482	1.998552357	0.748207774	2.671119478	0.007559873	0.067658966
FOC63_RS07200	DUF1827 family protein	43.26713068	1.16675244	0.436477287	2.673111468	0.007515127	0.067658966
FOC63_RS10885	1-phosphofructokinase	99.57965731	1.418449197	0.529837404	2.677140549	0.007425348	0.067658966
FOC63_RS00670	DUF3270 domain-containing protein	57.19211714	1.349818358	0.506911012	2.662831003	0.007748632	0.069001567
FOC63_RS11130	SAG1386/EF1546 family surface-associated protein	104.6957197	0.952066269	0.357857448	2.660462355	0.007803345	0.069143072
FOC63_RS01970	MerR family transcriptional regulator	0.991097068	-4.822340756	1.815892513	-2.655631169	0.007916014	0.069794164
FOC63_RS00650	YdbC family protein	1.553486223	-2.531570506	0.958139653	-2.642172775	0.008237602	0.071566681
FOC63_RS01680	UDP-N-acetylmuramate--L-alanine ligase	265.5733823	1.228083759	0.464500741	2.643879011	0.008196195	0.071566681
FOC63_RS03460	helix-turn-helix domain-containing protein	26.26657714	1.424373946	0.539041818	2.642418263	0.008231633	0.071566681
FOC63_RS00200	translation elongation factor 4	160.403883	1.52845568	0.579460149	2.63772355	0.008346459	0.071811806
FOC63_RS07935	DNA-binding protein WhiA	99.36598492	1.513228763	0.573433788	2.638890127	0.008317793	0.071811806
FOC63_RS05750	HAD family hydrolase	40.80618409	-1.232938084	0.468570888	-2.63127334	0.008506559	0.07283741
FOC63_RS01910	methionine ABC transporter ATP-binding protein	107.73857	1.854365526	0.70773505	2.620140866	0.008789345	0.074898679
FOC63_RS02895	metal ABC transporter substrate-binding protein	5.993649353	-6.112148437	2.340859657	-2.611070005	0.009025942	0.07654858
FOC63_RS01170	DUF3397 domain-containing protein	11.41811339	2.019140381	0.775587602	2.603368564	0.009231266	0.07722322
FOC63_RS01340	P-II family nitrogen regulator	15.60318989	1.43226984	0.550126075	2.603530182	0.009226914	0.07722322
FOC63_RS05715	acetyl-CoA carboxylase, carboxyltransferase subunit beta	159.7865627	1.404045414	0.539351814	2.603208845	0.009235568	0.07722322
FOC63_RS03335	PTS ascorbate transporter subunit IIC	151.9424361	2.105412439	0.809398344	2.601206754	0.009289645	0.077290572
FOC63_RS05760	DUF1361 domain-containing protein	12.59810369	1.574464554	0.605632212	2.599704115	0.009330417	0.077290572
FOC63_RS07710	DMT family transporter	1.103333707	-4.712696558	1.815283097	-2.596122095	0.009428256	0.077381213
FOC63_RS10060	hypothetical protein	1.915033163	-4.524588589	1.741811571	-2.597633788	0.009386855	0.077381213
FOC63_RS09660	Gfo/Idh/MocA family oxidoreductase	1.093000627	-4.816551391	1.86091142	-2.588275475	0.009645781	0.078803373
FOC63_RS00610	aminoacyl-tRNA deacylase	30.89131901	1.678395472	0.651245988	2.577206622	0.009960239	0.08100085
FOC63_RS01880	branched-chain amino acid transport system II carrier protein	93.04847483	1.60173685	0.621993559	2.575166297	0.01001919	0.081109899
FOC63_RS01540	phosphatase PAP2 family protein	64.25567921	1.459504602	0.569904031	2.560965569	0.01043817	0.083573878
FOC63_RS04670	DUF4651 domain-containing protein	1.738719013	-3.323152679	1.296901769	-2.56237809	0.010395808	0.083573878
FOC63_RS07885	hypothetical protein	1.607481177	-5.021616814	1.9626547	-2.558583949	0.010509944	0.083573878
FOC63_RS08320	PHP domain-containing protein	59.85285849	1.722511118	0.673239725	2.558540521	0.010511257	0.083573878
FOC63_RS02180	Xaa-Pro peptidase family protein	75.10368978	1.415922405	0.555369812	2.549512729	0.010787357	0.085387926
FOC63_RS01020	LysR family transcriptional regulator	1.479019708	-5.051526493	1.985883724	-2.543717153	0.010967986	0.086017628
FOC63_RS02170	TIM44-like domain-containing protein	1.97822382	-4.747337051	1.86818544	-2.541148726	0.011048891	0.086017628
FOC63_RS02240	ATP-dependent protease	13.63292277	-1.75494108	0.689871914	-2.543865092	0.010963342	0.086017628
FOC63_RS03135	epoxyqueuosine reductase QueH	15.66210066	1.301052604	0.512065319	2.540794222	0.011060099	0.086017628
FOC63_RS08360	single-stranded-DNA-specific exonuclease RecJ	128.4256542	1.833059947	0.722686314	2.536453109	0.011198174	0.086712816
FOC63_RS08195	type I pullulanase	6.019759484	-3.862045898	1.524692968	-2.532999089	0.011309125	0.087192862
FOC63_RS02965	V-type ATP synthase subunit A	226.746502	1.249955957	0.494492614	2.527754556	0.011479457	0.087746409
FOC63_RS10400	hypothetical protein	2.164345653	-4.418157989	1.74750206	-2.528270547	0.011462598	0.087746409
FOC63_RS07905	CotH kinase family protein	1.825091779	-3.95538601	1.568221453	-2.52221139	0.01166196	0.088760476
FOC63_RS08255	F0F1 ATP synthase subunit beta	865.7581286	1.334502962	0.529512157	2.520249901	0.011727154	0.088876859
FOC63_RS00890	T7SS effector LXG polymorphic toxin	1.143934488	-4.978490703	1.982032674	-2.511810611	0.012011353	0.089507196
FOC63_RS07340	peptide MFS transporter	72.33520575	0.767149467	0.305126573	2.514200778	0.011930249	0.089507196
FOC63_RS08910	LysR family transcriptional regulator	20.59118128	-1.217886993	0.484629388	-2.513027526	0.011969999	0.089507196
FOC63_RS10435	ABC transporter permease	39.0803502	1.405946172	0.559429876	2.513176775	0.011964936	0.089507196
FOC63_RS08435	Nif3-like dinuclear metal center hexameric protein	37.05521392	1.456581242	0.580482409	2.509259919	0.012098443	0.089780526
FOC63_RS07755	aldo/keto reductase	1.164070702	-4.378460561	1.749077716	-2.50329675	0.012304233	0.090928792
FOC63_RS05525	VanZ family protein	166.4643249	1.533316103	0.614355794	2.495811251	0.012566945	0.092486484
FOC63_RS08920	NAD-dependent succinate-semialdehyde dehydrogenase	44.51067071	-3.837055494	1.538411415	-2.494167332	0.012625301	0.092533585
FOC63_RS01860	ABC transporter ATP-binding protein	50.87806035	0.782486658	0.314550586	2.487633764	0.012859608	0.093101474
FOC63_RS08215	glycogen synthase GlgA	49.74488293	-4.547345216	1.827054757	-2.488893778	0.012814124	0.093101474
FOC63_RS10630	mevalonate kinase	17.62877708	1.029521264	0.413734141	2.488364298	0.01283322	0.093101474
FOC63_RS02745	GHKL domain-containing protein	52.19421115	1.278944282	0.515042936	2.483179931	0.01302153	0.093137928
FOC63_RS08390	DUF664 domain-containing protein	8.22725942	-2.068275093	0.83204925	-2.48576042	0.012927496	0.093137928
FOC63_RS10445	UDP-N-acetylmuramate dehydrogenase	25.09947381	0.699135411	0.281440587	2.484131441	0.012986786	0.093137928
FOC63_RS07175	cell division protein SepF	243.3306804	1.377178193	0.556209525	2.476006128	0.01328613	0.094650388
FOC63_RS08810	Mbeg1-like protein	1.067260207	-4.375645032	1.768671457	-2.473972775	0.013361988	0.094787955
FOC63_RS09850	ABC-F family ATP-binding cassette domain-containing protein	1.78168256	-4.337258344	1.754099578	-2.472640891	0.013411884	0.094787955
FOC63_RS03465	MFS transporter	21.51254212	1.414316161	0.573871591	2.464516772	0.013719814	0.096200745
FOC63_RS03865	tryptophan--tRNA ligase	100.67333	1.354997874	0.54954259	2.465683093	0.013675226	0.096200745
FOC63_RS10240	DNA helicase PcrA	99.93885449	1.027482651	0.417533458	2.460839081	0.013861252	0.096811333
FOC63_RS00140	AEC family transporter	1.799020542	-4.059429242	1.651274266	-2.458361597	0.013957256	0.097101068
FOC63_RS00875	TipC family immunity protein	1.407708438	-4.606949496	1.87754306	-2.453711766	0.014139026	0.097982901
FOC63_RS01965	SDR family oxidoreductase	1.50019235	-4.862255035	1.987528129	-2.446383004	0.014429762	0.098089337
FOC63_RS02550	30S ribosomal protein S14	31.49557124	-1.718193764	0.701512474	-2.449270439	0.014314592	0.098089337
FOC63_RS04285	threonine synthase	132.4744489	0.817812093	0.33423596	2.446810612	0.014412655	0.098089337
FOC63_RS05015	acetylxylan esterase	9.903817295	-3.437640741	1.402633681	-2.450847136	0.014252046	0.098089337
FOC63_RS05445	alpha/beta hydrolase	27.7936173	0.942316418	0.385175224	2.44646166	0.014426614	0.098089337
FOC63_RS00720	TIGR03943 family protein	46.4070029	0.957341321	0.391818193	2.443330447	0.014552406	0.09838101
FOC63_RS09855	ECF transporter S component	19.80840341	1.346744701	0.551672354	2.441203898	0.014638387	0.09838101
FOC63_RS11030	GNAT family N-acetyltransferase	10.29619073	1.31934462	0.540181666	2.442409105	0.014589603	0.09838101
FOC63_RS08785	FAD-dependent oxidoreductase	3.682801438	-4.060939096	1.664983323	-2.43902689	0.014726872	0.098603608
FOC63_RS00905	RICIN domain-containing protein	1.800868434	-4.589352018	1.887115104	-2.431940695	0.015018166	0.099596741
FOC63_RS02325	YjdF family protein	7.437578816	-3.568588072	1.466657876	-2.433142814	0.014968396	0.099596741
FOC63_RS09270	amino acid ABC transporter permease	18.96360754	1.041592096	0.428401957	2.431342992	0.015042967	0.099596741
FOC63_RS01925	amino acid ABC transporter substrate-binding protein	87.28917971	1.321203615	0.544446601	2.426690904	0.015237231	0.100003872
FOC63_RS04205	phosphoribosylformylglycinamidine synthase	150.1879033	1.591645226	0.65632715	2.425079056	0.015305053	0.100003872
FOC63_RS07490	recombination mediator RecR	32.91824965	1.057512162	0.436175622	2.42451001	0.015329061	0.100003872
FOC63_RS09280	amino acid ABC transporter substrate-binding protein	27.12879601	1.039189869	0.428257199	2.426555516	0.015242918	0.100003872
FOC63_RS02915	PHB depolymerase family esterase	1.578019555	-5.227369807	2.158946662	-2.421259357	0.015466838	0.100534446
FOC63_RS08260	F0F1 ATP synthase subunit epsilon	318.5010031	1.260302312	0.521930158	2.414695324	0.015748377	0.101992214
FOC63_RS02115	3-deoxy-7-phosphoheptulonate synthase	222.9624863	1.149847493	0.476783263	2.411677552	0.015879318	0.102467629
FOC63_RS07345	dihydroorotate oxidase	138.1950385	1.383650551	0.574874613	2.406873636	0.016089736	0.103450613
FOC63_RS02710	LytTR family DNA-binding domain-containing protein	18.77274441	1.461008606	0.608044759	2.402797794	0.016270181	0.104234506
FOC63_RS04400	50S ribosomal protein L6	367.8182528	1.232238042	0.513148288	2.401329347	0.016335627	0.104278677
FOC63_RS01615	metallophosphoesterase	55.01649374	0.934033446	0.389631386	2.397223323	0.016519852	0.105078057
FOC63_RS00885	TipC family immunity protein	1.029457859	-4.880490932	2.039346708	-2.393163905	0.016703777	0.105550436
FOC63_RS05580	Fe-S cluster assembly protein SufB	272.667403	0.932089724	0.389511801	2.392969149	0.016712646	0.105550436
FOC63_RS00585	phosphoenolpyruvate carboxylase	373.5948518	0.991946104	0.416013057	2.384410988	0.017106486	0.107656011
FOC63_RS06785	ABC transporter permease	9.766426518	-7.019176657	2.945466148	-2.383044416	0.017170123	0.107676015
FOC63_RS04425	preprotein translocase subunit SecY	1343.941309	1.252500109	0.525887996	2.38168606	0.017233582	0.107694773
FOC63_RS09145	DNA topoisomerase IV subunit B	96.91817079	1.274602616	0.536104249	2.377527539	0.017429141	0.108536017
FOC63_RS02065	glycerophosphodiester phosphodiesterase	20.808353	1.170834708	0.493480166	2.372607429	0.017663026	0.108608101
FOC63_RS04575	DNA-directed RNA polymerase subunit beta	875.9049045	0.990918637	0.417613526	2.372812599	0.017653218	0.108608101
FOC63_RS07485	penicillin-binding protein PBP2B	212.7460617	1.275499117	0.537200575	2.374344287	0.01758015	0.108608101
FOC63_RS07830	RidA family protein	62.47409332	1.142916142	0.481804886	2.372155567	0.017684643	0.108608101
FOC63_RS04880	GNAT family N-acetyltransferase	0.989279218	-4.864813088	2.054952994	-2.367359789	0.017915507	0.109647828
FOC63_RS05830	glycosyltransferase family 2 protein	5.051647739	-3.882802357	1.643424483	-2.36262901	0.018145824	0.110677101
FOC63_RS06720	16S rRNA (guanine(966)-N(2))-methyltransferase RsmD	18.3620523	1.057640359	0.448334745	2.359041703	0.018322197	0.111371441
FOC63_RS03595	competence/damage-inducible protein A	77.82800654	1.284991834	0.546006939	2.353434989	0.01860086	0.112566556
FOC63_RS05065	PTS sugar transporter subunit IIA	18.77532252	1.547493514	0.6577943	2.352549291	0.018645218	0.112566556
FOC63_RS00630	TetR/AcrR family transcriptional regulator	3.934994179	-3.966782259	1.688006043	-2.349981078	0.018774365	0.112582979
FOC63_RS07530	tRNA1(Val) (adenine(37)-N6)-methyltransferase	63.41332768	1.8419809	0.783700893	2.35036213	0.018755154	0.112582979
FOC63_RS06420	cell division regulator GpsB	142.0456272	0.991515344	0.422870419	2.344726186	0.019041057	0.113799071
FOC63_RS03850	DNA replication/repair protein RecF	24.24849421	1.081321493	0.461820303	2.341433422	0.019209852	0.114042487
FOC63_RS09130	Type 1 glutamine amidotransferase-like domain-containing protein	21.62024395	1.310582422	0.559714095	2.341521205	0.019205335	0.114042487
FOC63_RS01175	DNA translocase FtsK	203.1559042	1.397779092	0.599110206	2.33309177	0.019643329	0.116084939
FOC63_RS04570	penicillin-binding protein PBP1B	109.4153123	-1.070852624	0.459137689	-2.332312616	0.019684251	0.116084939
FOC63_RS08600	ABC-F family ATP-binding cassette domain-containing protein	95.42388724	1.41319078	0.607011882	2.328110571	0.019906233	0.117006605
FOC63_RS03980	hypoxanthine phosphoribosyltransferase	94.16603031	0.734244325	0.315679049	2.32592035	0.0200228	0.117304629
FOC63_RS00005	LacI family DNA-binding transcriptional regulator	119.1220223	1.438870453	0.620513855	2.318836948	0.020403879	0.117620501
FOC63_RS01620	nucleoside-triphosphate diphosphatase	75.23117568	1.161569591	0.500127262	2.322548038	0.020203445	0.117620501
FOC63_RS01905	methionine ABC transporter permease	48.57902392	1.372773086	0.591946552	2.31908283	0.020390546	0.117620501
FOC63_RS08415	homoserine O-succinyltransferase	50.63741711	1.048843002	0.45182887	2.321327988	0.020269149	0.117620501
FOC63_RS10020	M1 family metallopeptidase	300.4870678	0.913013533	0.39374724	2.318780781	0.020406926	0.117620501
FOC63_RS03545	anaerobic ribonucleoside-triphosphate reductase activating protein	97.38953238	1.390563345	0.60050329	2.315663158	0.020576667	0.118216274
FOC63_RS09800	ribosome biogenesis GTPase YlqF	82.3752384	1.651551385	0.713618251	2.314334566	0.020649377	0.118252542
FOC63_RS02280	sulfonate ABC transporter substrate-binding protein	129.5801747	1.413933888	0.612511476	2.308420239	0.020975774	0.119116756
FOC63_RS02875	class I SAM-dependent methyltransferase	1.096076218	-4.87122805	2.111413725	-2.307093107	0.02104963	0.119116756
FOC63_RS03095	glutamate--tRNA ligase	225.2462739	0.922752035	0.400019616	2.306766966	0.021067815	0.119116756
FOC63_RS10705	GTP pyrophosphokinase family protein	99.93084719	1.015033798	0.439519464	2.309417172	0.020920443	0.119116756
FOC63_RS04160	rod shape-determining protein MreC	42.12684985	-1.033329454	0.448403443	-2.304463695	0.021196628	0.119307798
FOC63_RS05810	tRNA (guanosine(46)-N7)-methyltransferase TrmB	58.48014276	1.023226635	0.444153204	2.303769568	0.021235582	0.119307798
FOC63_RS08460	8-oxo-dGTP diphosphatase	5.16064333	-1.648141069	0.71663392	-2.299836812	0.021457467	0.120175311
FOC63_RS02110	holo-ACP synthase	36.41879139	1.532795755	0.667083795	2.297755946	0.021575683	0.120193108
FOC63_RS10840	1-deoxy-D-xylulose-5-phosphate synthase	147.4793253	1.43743641	0.625677996	2.297406044	0.021595617	0.120193108
FOC63_RS00740	signal recognition particle-docking protein FtsY	64.24111482	1.128801613	0.492443867	2.292244229	0.021891554	0.121460616
FOC63_RS06455	guanylate kinase	62.04028788	0.561515278	0.245428806	2.287894751	0.022143651	0.122477772
FOC63_RS05155	UDP-glucose--hexose-1-phosphate uridylyltransferase	154.6975301	1.662027988	0.728053459	2.282837845	0.022439922	0.123127504
FOC63_RS08245	F0F1 ATP synthase subunit alpha	515.8668834	0.980042746	0.429620513	2.281182386	0.022537657	0.123127504
FOC63_RS09365	RluA family pseudouridine synthase	71.31689537	1.631067736	0.7142265	2.283684147	0.0223901	0.123127504
FOC63_RS09645	MurR/RpiR family transcriptional regulator	1.660449006	-4.227538095	1.8526691	-2.281863553	0.022497397	0.123127504
FOC63_RS10585	dihydrofolate reductase	121.3268566	1.591973491	0.699717529	2.27516594	0.022895977	0.124702555
FOC63_RS03500	Gfo/Idh/MocA family oxidoreductase	56.5737058	-1.015645852	0.447585558	-2.269165827	0.023258244	0.125117375
FOC63_RS08190	diacylglycerol kinase family lipid kinase	89.1913117	1.669184837	0.735770272	2.268622288	0.023291305	0.125117375
FOC63_RS08990	GMP synthase	66.52680358	1.45228337	0.639890867	2.269579776	0.023233092	0.125117375
FOC63_RS09675	putative DNA-binding protein	6.744664048	-1.407062037	0.620105022	-2.269070538	0.023264037	0.125117375
FOC63_RS10040	phosphate ABC transporter permease PstA	65.08025129	0.664360209	0.292915468	2.268095342	0.023323396	0.125117375
FOC63_RS11120	translation initiation factor IF-3	285.3470431	0.90496635	0.399232096	2.266767527	0.023404431	0.125175049
FOC63_RS06190	phage recombination protein Bet	6.880024529	-3.018714018	1.33316033	-2.264329316	0.023553868	0.125597121
FOC63_RS06995	permease	79.53202146	1.371225565	0.606144474	2.262209134	0.023684485	0.125916621
FOC63_RS03775	RpiB/LacA/LacB family sugar-phosphate isomerase	2.313378628	-3.782725008	1.673740553	-2.260042634	0.023818605	0.126083029
FOC63_RS04810	preprotein translocase subunit SecE	12.91228876	1.147731266	0.508742966	2.256014024	0.024069753	0.126083029
FOC63_RS05075	PTS transporter subunit IIC	115.592705	1.349588754	0.598049996	2.256648713	0.024030034	0.126083029
FOC63_RS10720	glycine betaine ABC transporter substrate-binding protein	3.592034478	-3.537760379	1.568039507	-2.256167886	0.024060119	0.126083029
FOC63_RS10865	low temperature requirement protein A	34.71829616	0.83567391	0.370118317	2.257856129	0.02395463	0.126083029
FOC63_RS10560	homocysteine S-methyltransferase	21.47199313	1.393348574	0.617993639	2.25463255	0.024156403	0.126165844
FOC63_RS05380	heat-inducible transcriptional repressor HrcA	444.7963544	1.044632372	0.463742412	2.252613401	0.024283535	0.126458996
FOC63_RS04770	co-chaperone GroES	54.04570543	1.213391509	0.539236497	2.250202862	0.024436071	0.126513494
FOC63_RS09770	DUF3307 domain-containing protein	0.984184082	-4.167186549	1.851534705	-2.250666184	0.024406688	0.126513494
FOC63_RS01435	MalY/PatB family protein	60.69470944	1.040332586	0.462841996	2.247705688	0.024594963	0.126967041
FOC63_RS02415	CvpA family protein	139.4605588	1.142651308	0.508999592	2.244896315	0.02477479	0.127525723
FOC63_RS01570	APC family permease	62.56398777	0.898382263	0.400645983	2.242334383	0.024939769	0.128004982
FOC63_RS05050	galactose-6-phosphate isomerase subunit LacB	21.990974	1.508417524	0.675009962	2.234659648	0.025439702	0.130195715
FOC63_RS00825	DUF3114 domain-containing protein	3.811809494	-4.132701319	1.85323667	-2.229991121	0.025748032	0.131396119
FOC63_RS10025	phosphate signaling complex protein PhoU	17.25637531	-0.871547554	0.391569342	-2.225780876	0.026028862	0.132449726
FOC63_RS00530	DUF1934 domain-containing protein	13.68510037	1.034081306	0.46678075	2.215346938	0.02673626	0.134893144
FOC63_RS02870	hypothetical protein	0.808906354	-4.359982795	1.967218842	-2.216318135	0.026669722	0.134893144
FOC63_RS04445	30S ribosomal protein S13	196.9916985	-1.10095202	0.496535179	-2.217268921	0.02660472	0.134893144
FOC63_RS00830	type II toxin-antitoxin system mRNA interferase toxin, RelE/StbE family	0.827551735	-4.718222069	2.135459586	-2.209464463	0.027142352	0.135976103
FOC63_RS10520	TetR/AcrR family transcriptional regulator	2.225064366	-2.597109303	1.174926008	-2.210444986	0.027074295	0.135976103
FOC63_RS11115	50S ribosomal protein L35	142.7430406	1.067227934	0.483143873	2.208923662	0.027179951	0.135976103
FOC63_RS03725	DUF4097 family beta strand repeat-containing protein	20.62381593	-3.460822392	1.569665263	-2.204815557	0.02746704	0.137027446
FOC63_RS00965	neutral/alkaline non-lysosomal ceramidase N-terminal domain-containing protein	18.37754793	1.38945558	0.631249206	2.201120518	0.027727493	0.137745064
FOC63_RS07900	exopolysaccharide Pel transporter PelG	1.778490194	-3.735770593	1.697627787	-2.200582849	0.027765569	0.137745064
FOC63_RS06085	DUF4059 family protein	38.83936779	1.539201945	0.700030064	2.198765488	0.027894602	0.138000793
FOC63_RS03620	helix-turn-helix transcriptional regulator	2.735427352	-4.052361143	1.849093393	-2.191539464	0.028412777	0.139913732
FOC63_RS10880	fructose-specific PTS transporter subunit EIIC	330.456396	1.225221908	0.559159434	2.191185256	0.028438389	0.139913732
FOC63_RS03970	serine hydrolase	80.95269576	0.807337766	0.368648989	2.18999045	0.028524929	0.139952891
FOC63_RS04830	leucine--tRNA ligase	402.0947411	1.169970876	0.534728189	2.187973067	0.028671564	0.140285868
FOC63_RS03950	helix-turn-helix transcriptional regulator	40.62950599	1.411994518	0.646528691	2.183962656	0.028964992	0.141333291
FOC63_RS00665	peptidase U32 family protein	89.57069907	0.969953251	0.444633447	2.181467135	0.029148883	0.141841968
FOC63_RS06755	YutD-like domain-containing protein	26.62070054	1.268911826	0.58263595	2.177881105	0.02941489	0.142358474
FOC63_RS09400	ABC transporter permease	206.7116171	1.553586393	0.713314935	2.177981026	0.029407449	0.142358474
FOC63_RS03795	HAD-IA family hydrolase	68.75139453	1.61740574	0.743444363	2.175557204	0.029588386	0.142424097
FOC63_RS10170	ABC transporter ATP-binding protein	5.148376567	-1.273906074	0.585552904	-2.175561023	0.029588101	0.142424097
FOC63_RS05430	trigger factor	517.7127244	0.962490362	0.443560729	2.16991789	0.030013067	0.143691591
FOC63_RS09255	PTS sugar transporter subunit IIA	0.753667134	-4.653689948	2.144519803	-2.170038226	0.03000395	0.143691591
FOC63_RS00425	Fe-S cluster assembly protein SufB	14.05019188	-3.133954962	1.445258789	-2.168438611	0.030125331	0.143842396
FOC63_RS02100	ATP-dependent DNA helicase RecG	42.83960219	0.856218536	0.395649845	2.164081565	0.03045809	0.144122736
FOC63_RS03495	M13-type metalloendopeptidase	218.0833646	0.876817551	0.405283972	2.163464662	0.030505459	0.144122736
FOC63_RS07195	isoleucine--tRNA ligase	275.1201971	1.118012739	0.516776654	2.163435074	0.030507732	0.144122736
FOC63_RS10710	ABC transporter permease	1.479616399	-4.565692747	2.10809265	-2.16579321	0.030326992	0.144122736
FOC63_RS08965	Crp/Fnr family transcriptional regulator	0.927033292	-4.266332995	1.97771638	-2.157201628	0.030989958	0.146013531
FOC63_RS00520	metallophosphoesterase	13.75152028	-1.557523028	0.722896456	-2.15455895	0.031196364	0.146358623
FOC63_RS03470	translation elongation factor Ts	426.5358492	1.010275646	0.469216087	2.153113831	0.031309734	0.146358623
FOC63_RS06075	amino acid ABC transporter permease	65.56751917	0.931033263	0.432311825	2.153615074	0.031270371	0.146358623
FOC63_RS03615	hypothetical protein	0.760355001	-4.650674566	2.163825033	-2.14928402	0.031611892	0.147384242
FOC63_RS00465	DUF5590 domain-containing protein	51.40429368	0.786664389	0.366457052	2.146675533	0.031819122	0.147460764
FOC63_RS05890	heavy metal translocating P-type ATPase	336.51711	1.739773677	0.810722946	2.145953419	0.031876695	0.147460764
FOC63_RS11175	glucosyltransferase domain-containing protein	13.64944103	-2.996102822	1.396133674	-2.14599997	0.031872981	0.147460764
FOC63_RS00600	glycoside hydrolase family 25 protein	72.97786148	-0.749293969	0.349590463	-2.143347851	0.032085177	0.147701845
FOC63_RS08495	acetolactate decarboxylase	14.17090332	-2.813407897	1.312695576	-2.14322951	0.032094674	0.147701845
FOC63_RS04280	acyltransferase family protein	138.2202637	1.10739712	0.517756419	2.138838032	0.032448788	0.148182799
FOC63_RS05205	NADPH-dependent FMN reductase	103.3379468	0.879134538	0.410716561	2.140489624	0.032315218	0.148182799
FOC63_RS09135	dihydroorotase	71.5362898	1.041698892	0.486896804	2.139465452	0.032397991	0.148182799
FOC63_RS08240	F0F1 ATP synthase subunit delta	72.36293428	0.795134815	0.372223356	2.136176578	0.032665024	0.148788766
FOC63_RS06510	S1 RNA-binding domain-containing protein	42.26559345	1.339614233	0.627430233	2.135080783	0.032754412	0.148815326
FOC63_RS02070	universal stress protein	372.3070176	1.205164652	0.564963103	2.13317409	0.032910448	0.149073814
FOC63_RS05645	glycoside hydrolase family 5 protein	7.436043516	-1.551783011	0.728081975	-2.131330075	0.033061959	0.149073814
FOC63_RS09030	tyrosine-protein kinase	4.522617697	-3.530395739	1.657222408	-2.130308956	0.033146115	0.149073814
FOC63_RS09670	type II toxin-antitoxin system Phd/YefM family antitoxin	0.879668146	-4.497908114	2.111157502	-2.130541237	0.033126955	0.149073814
FOC63_RS01405	YlbG family protein	3.68192586	-1.824210485	0.857298603	-2.127858927	0.033348782	0.149607508
FOC63_RS06035	glutamate 5-kinase	21.26048647	1.059660016	0.499057706	2.12332162	0.03372691	0.150923686
FOC63_RS05885	CopY/TcrY family copper transport repressor	69.18167833	1.472168727	0.693952094	2.121427027	0.033885883	0.151255031
FOC63_RS00865	Cna B-type domain-containing protein	2.954642083	-4.154264805	1.960289746	-2.119209578	0.034072759	0.15170896
FOC63_RS08855	carboxymuconolactone decarboxylase family protein	3.144797022	-2.071919744	0.978692129	-2.117029128	0.034257376	0.152150589
FOC63_RS00495	alpha/beta hydrolase	8.82592834	-1.010592401	0.479146205	-2.109152469	0.034931423	0.153233657
FOC63_RS00645	biotin transporter BioY	47.39284317	-1.658287009	0.786121923	-2.109452696	0.034905525	0.153233657
FOC63_RS09305	histidine phosphatase family protein	1.679169843	-4.578283268	2.167850887	-2.11189953	0.034695068	0.153233657
FOC63_RS09665	Txe/YoeB family addiction module toxin	0.943711668	-4.473579953	2.119781425	-2.110396808	0.034824191	0.153233657
FOC63_RS11055	folylpolyglutamate synthase/dihydrofolate synthase family protein	75.05087201	1.248827161	0.592095502	2.109165088	0.034930334	0.153233657
FOC63_RS03190	tRNA adenosine(34) deaminase TadA	31.84171346	-0.985858036	0.468026636	-2.106414381	0.035168373	0.153516845
FOC63_RS11245	30S ribosomal protein S21	96.35724946	0.836791664	0.397240314	2.10651244	0.035159864	0.153516845
FOC63_RS06990	TraX family protein	12.37670183	-3.573588395	1.697505647	-2.105199709	0.035273928	0.153601137
FOC63_RS07720	DUF3169 family protein	1.057494078	-3.067024422	1.458498503	-2.102864292	0.035477634	0.153736414
FOC63_RS10255	PLP-dependent aminotransferase family protein	0.861280423	-4.5070351	2.142290119	-2.103839746	0.035392428	0.153736414
FOC63_RS09505	VTT domain-containing protein	0.934497984	-3.8936656	1.855391513	-2.098568185	0.035854983	0.154994479
FOC63_RS07495	D-alanine--D-alanine ligase	49.49913232	0.810881121	0.38702714	2.095153124	0.036157383	0.155900443
FOC63_RS09110	inorganic diphosphatase	6.438647104	1.297569344	0.619593016	2.094228486	0.036239631	0.155900443
FOC63_RS02460	DUF1269 domain-containing protein	112.0699046	1.326024845	0.635671915	2.086020813	0.036976738	0.158688121
FOC63_RS04955	aspartate 1-decarboxylase	0.787331483	-4.220669892	2.024861966	-2.084423513	0.037121661	0.158927111
FOC63_RS00260	acyl-ACP thioesterase domain-containing protein	20.11740004	1.113098558	0.535114546	2.08011269	0.037515198	0.159642872
FOC63_RS01765	conjugal transfer protein	5.532835793	-5.09028604	2.447666163	-2.079648817	0.037557756	0.159642872
FOC63_RS03565	membrane protein	212.6561532	0.682959276	0.328226471	2.080756232	0.037456224	0.159642872
FOC63_RS00635	HAD family hydrolase	7.87978026	-1.287751916	0.619932527	-2.077245281	0.037778927	0.159820115
FOC63_RS11285	hypothetical protein	4.816400586	-6.130227184	2.949785929	-2.07819392	0.037691502	0.159820115
FOC63_RS05370	M15 family metallopeptidase	145.307586	1.061600761	0.511425461	2.075768301	0.037915385	0.160017302
FOC63_RS01315	DUF6440 family protein	1.255349272	-1.996727606	0.96377182	-2.071784592	0.038285534	0.160817303
FOC63_RS07140	DUF3165 family protein	34.55500497	0.9548653	0.460762181	2.072360404	0.038231843	0.160817303
FOC63_RS05435	DNA-directed RNA polymerase subunit delta	220.2635266	1.189192425	0.575477751	2.066443791	0.038786595	0.162538647
FOC63_RS01070	preprotein translocase subunit SecG	111.2297604	1.229072818	0.595630544	2.063481853	0.03906687	0.162638497
FOC63_RS07230	DUF1797 family protein	111.136519	1.111174173	0.538793788	2.062336647	0.039175696	0.162638497
FOC63_RS08185	NAD-dependent DNA ligase LigA	56.58912708	0.800124489	0.387834379	2.063057151	0.039107199	0.162638497
FOC63_RS09890	bifunctional glycosyltransferase family 2/GtrA family protein	71.93651034	1.526647542	0.739649967	2.064013534	0.039016433	0.162638497
FOC63_RS00930	glycosyltransferase family 4 protein	64.55528829	0.923105984	0.449608498	2.053132867	0.040059693	0.163852558
FOC63_RS03000	50S ribosomal protein L34	25.83865904	-0.716060115	0.348175876	-2.056604619	0.039724274	0.163852558
FOC63_RS03905	trypsin-like peptidase domain-containing protein	854.0487153	1.223196332	0.597599217	2.046850628	0.040672753	0.163852558
FOC63_RS04435	translation initiation factor IF-1	112.5967673	0.520309782	0.254039705	2.048143543	0.040545936	0.163852558
FOC63_RS04970	RICIN domain-containing protein	1.171712791	-3.644602616	1.777620504	-2.050270352	0.040338056	0.163852558
FOC63_RS06045	16S rRNA (cytosine(1402)-N(4))-methyltransferase RsmH	105.9393896	1.110213842	0.541448658	2.050450817	0.040320459	0.163852558
FOC63_RS06515	cysteine synthase A	195.7770667	1.095742292	0.5355528	2.046002358	0.040756139	0.163852558
FOC63_RS09025	Wzz/FepE/Etk N-terminal domain-containing protein	5.994580776	-1.405977539	0.686207993	-2.048908716	0.040471042	0.163852558
FOC63_RS09300	histidine phosphatase family protein	0.880069468	-3.949852353	1.930221719	-2.046320541	0.040724844	0.163852558
FOC63_RS09615	GntR family transcriptional regulator	7.933594815	-1.260118882	0.614982418	-2.049032372	0.04045895	0.163852558
FOC63_RS10185	cyclase family protein	81.0735485	1.385981605	0.676692957	2.048169099	0.040543433	0.163852558
FOC63_RS10775	preQ(1) synthase	11.32749928	1.588664031	0.774935373	2.050060026	0.040358574	0.163852558
FOC63_RS10955	VTT domain-containing protein	10.53663706	-1.414733449	0.690540447	-2.048733647	0.040488167	0.163852558
FOC63_RS10995	bifunctional pyr operon transcriptional regulator/uracil phosphoribosyltransferase PyrR	23.47417107	1.047910571	0.509611085	2.056294695	0.039754119	0.163852558
FOC63_RS07895	GT4 family glycosyltransferase PelF	1.507275133	-4.491307187	2.205352794	-2.036548166	0.041695342	0.167250909
FOC63_RS03830	RodZ domain-containing protein	63.90027846	0.823741994	0.405506742	2.031389146	0.042215535	0.168673159
FOC63_RS05590	peptide ABC transporter substrate-binding protein	380.7728493	0.729312027	0.359062795	2.031154542	0.04223932	0.168673159
FOC63_RS08960	subtype A tannase	1.893006552	-4.050705865	1.999738485	-2.025617797	0.042803966	0.170545557
FOC63_RS02175	deaminase	13.22162669	1.036801492	0.513045952	2.02087452	0.043292756	0.171724719
FOC63_RS02790	bacteriocin secretion accessory protein	48.52392674	1.635261284	0.808827702	2.021767157	0.043200412	0.171724719
FOC63_RS01755	tetracycline resistance ribosomal protection protein Tet(M)	6.008196804	-3.510248974	1.738731093	-2.018856733	0.043502112	0.172171694
FOC63_RS10195	thiamine phosphate synthase	20.8804349	1.247339829	0.61890358	2.01540251	0.043862492	0.173213077
FOC63_RS04965	3-methyl-2-oxobutanoate hydroxymethyltransferase	0.984349348	-4.389965061	2.180439616	-2.013339434	0.044078933	0.173682696
FOC63_RS10465	GTP cyclohydrolase I FolE	22.75591262	0.910342137	0.452418065	2.012170175	0.044202001	0.173783144
FOC63_RS03685	histidine--tRNA ligase	67.95993397	0.582669621	0.29014614	2.008193598	0.044622723	0.173901684
FOC63_RS04645	hypothetical protein	1.514135844	-1.81299852	0.902550353	-2.008750552	0.044563595	0.173901684
FOC63_RS07925	RNase adapter RapZ	117.0680722	1.245864128	0.620206579	2.008788959	0.04455952	0.173901684
FOC63_RS09315	AI-2E family transporter	76.97982406	-0.899129184	0.447216673	-2.01050014	0.044378281	0.173901684
FOC63_RS00880	TipC family immunity protein	0.923224402	-4.790513101	2.387825968	-2.006223722	0.044832384	0.174337284
FOC63_RS01365	DNA polymerase III subunit delta'	71.13694882	1.395835575	0.697458157	2.001318016	0.045358129	0.175278947
FOC63_RS02450	formate C-acetyltransferase	1287.122009	-0.902058106	0.450475225	-2.002458862	0.045235403	0.175278947
FOC63_RS05820	GGDEF domain-containing protein	0.90033387	-4.775232027	2.38617266	-2.001209764	0.045369789	0.175278947
FOC63_RS01695	ribosome biogenesis GTPase Der	76.64931134	0.736588885	0.369389859	1.994069049	0.046144509	0.177501881
FOC63_RS08060	NADP-dependent glyceraldehyde-3-phosphate dehydrogenase	428.7565319	0.791576795	0.396912719	1.994334665	0.046115493	0.177501881
FOC63_RS05995	fructose-6-phosphate aldolase	11.63489814	1.313705577	0.659108089	1.993156509	0.046244312	0.177502412
FOC63_RS09575	glycoside hydrolase family 70 protein	4.660153868	-3.870906891	1.945217791	-1.989960666	0.046595269	0.178464889
FOC63_RS01510	hemolysin family protein	73.67195062	0.533693614	0.268336727	1.988895148	0.046712777	0.178513549
FOC63_RS08655	ATP-binding cassette domain-containing protein	15.38130894	-4.564939476	2.296213254	-1.988029408	0.046808438	0.178513549
FOC63_RS01345	ammonium transporter	18.13558213	1.294393192	0.651471044	1.986877551	0.046935968	0.178617433
FOC63_RS05665	MarR family transcriptional regulator	68.33693155	0.756786322	0.381074556	1.985927192	0.047041409	0.178636992
FOC63_RS02150	transcription antitermination factor NusB	107.1383857	0.987792277	0.498287309	1.982374947	0.047437291	0.178995373
FOC63_RS06735	DUF3923 family protein	22.87173515	1.423851578	0.718095441	1.982816625	0.047387916	0.178995373
FOC63_RS10765	NADP-specific glutamate dehydrogenase	173.2888735	1.066584418	0.53798057	1.98257052	0.047415423	0.178995373
FOC63_RS00475	alpha/beta hydrolase-fold protein	8.609808929	-3.545354268	1.792175753	-1.978240282	0.047901606	0.179605813
FOC63_RS07555	superoxide dismutase SodA	403.1869736	-0.864701361	0.436988427	-1.978774054	0.047841451	0.179605813
FOC63_RS10750	MarR family winged helix-turn-helix transcriptional regulator	28.21004418	0.865578186	0.43724656	1.979611197	0.047747234	0.179605813
FOC63_RS08455	HD domain-containing protein	6.649415032	1.288879228	0.652393016	1.975617759	0.048198086	0.180337795
FOC63_RS08405	TetR/AcrR family transcriptional regulator	58.0691002	1.488975341	0.75674299	1.967610352	0.049112888	0.183375373
FOC63_RS01865	ECF-type riboflavin transporter substrate-binding protein	16.02588449	0.719424008	0.365819456	1.966609475	0.04922825	0.183421577
FOC63_RS11140	EbsA family protein	84.89859714	0.800687178	0.408014614	1.962398281	0.049716133	0.184852677
FOC63_RS05745	PTS sugar transporter subunit IIB	362.6268576	1.01475823	0.518133773	1.958486945	0.050172901	0.185605405
FOC63_RS08615	ABC transporter ATP-binding protein	59.92549455	1.025620043	0.523812788	1.9579897	0.050231221	0.185605405
FOC63_RS09955	L-lactate dehydrogenase	898.683785	0.94845299	0.484215757	1.95874045	0.050143191	0.185605405
FOC63_RS03870	YitT family protein	18.33468505	1.048723615	0.536194431	1.955864431	0.050481126	0.186142621
FOC63_RS04950	mannose-6-phosphate isomerase, class I	81.47105803	1.098254008	0.562006374	1.954166461	0.050681534	0.186495481
FOC63_RS08300	ATP-dependent nuclease subunit B	90.72438323	0.791886203	0.405987101	1.950520597	0.051114101	0.18769941
FOC63_RS00500	permease-like cell division protein FtsX	305.6028684	0.900939816	0.462172997	1.949356243	0.051252896	0.187821828
FOC63_RS05170	preprotein translocase subunit YajC	88.44181497	0.92909746	0.478023359	1.943623554	0.051940863	0.18995211
FOC63_RS01610	cyclic-di-AMP-binding protein CbpB	25.84557151	0.911516312	0.469993094	1.939424904	0.052449621	0.190560258
FOC63_RS03610	hypothetical protein	1.461471419	-4.05331347	2.090713619	-1.938722469	0.052535141	0.190560258
FOC63_RS05165	GNAT family N-acetyltransferase	24.18223162	1.407877992	0.725743908	1.939910174	0.052390607	0.190560258
FOC63_RS10515	polysaccharide deacetylase family protein	65.24816139	0.735521563	0.379233959	1.939492878	0.052441351	0.190560258
FOC63_RS02610	glutamate synthase subunit beta	122.6318379	0.896154359	0.463061962	1.93527958	0.052955997	0.191696403
FOC63_RS00715	permease	69.80647201	1.068127685	0.552867253	1.931978571	0.053362151	0.192297786
FOC63_RS04805	50S ribosomal protein L33	23.39060586	1.238787895	0.64142718	1.931299349	0.053446044	0.192297786
FOC63_RS05520	putative metal homeostasis protein	6.550871757	-2.604366703	1.347346509	-1.932959848	0.053241144	0.192297786
FOC63_RS04230	bifunctional phosphoribosylaminoimidazolecarboxamide formyltransferase/IMP cyclohydrolase	31.03311909	0.934913528	0.485005152	1.927636282	0.053900383	0.193541495
FOC63_RS01155	UMP kinase	108.144284	0.743005897	0.38609908	1.924391782	0.054305494	0.194335898
FOC63_RS09765	hypothetical protein	0.539298655	-4.408796761	2.291334433	-1.924117535	0.054339853	0.194335898
FOC63_RS02755	LytTR family DNA-binding domain-containing protein	7.019732513	1.100164249	0.572575043	1.921432417	0.054677215	0.194371497
FOC63_RS05600	ABC transporter permease	109.1212292	0.784980251	0.408400104	1.922086314	0.054594898	0.194371497
FOC63_RS10275	Rrf2 family transcriptional regulator	1.537074999	-2.482242997	1.291280458	-1.922311285	0.054566601	0.194371497
FOC63_RS07155	FtsQ-type POTRA domain-containing protein	61.31260493	0.980711794	0.511805811	1.916179482	0.055342254	0.195953389
FOC63_RS11165	glycosyltransferase family 2 protein	57.03207795	0.750478469	0.391614181	1.916372044	0.055317757	0.195953389
FOC63_RS00110	nucleoside deaminase	0.582977759	-4.334013953	2.274215121	-1.905718554	0.056686731	0.199860243
FOC63_RS03485	LD-carboxypeptidase	8.884678088	-1.062392953	0.558141729	-1.903446558	0.056982301	0.199860243
FOC63_RS08285	phenylalanine--tRNA ligase subunit alpha	54.91846419	0.742824754	0.390290917	1.903259139	0.05700674	0.199860243
FOC63_RS08735	alpha/beta hydrolase	0.84110043	-4.719013201	2.478277524	-1.904150426	0.056890596	0.199860243
FOC63_RS10700	response regulator transcription factor	78.58484566	0.773489172	0.406400035	1.903270435	0.057005267	0.199860243
FOC63_RS04545	4-(cytidine 5'-diphospho)-2-C-methyl-D-erythritol kinase	67.67921637	1.084292079	0.570877119	1.899344086	0.05751925	0.200473159
FOC63_RS09275	amino acid ABC transporter ATP-binding protein	34.75055768	0.776416853	0.408709202	1.899680382	0.057475076	0.200473159
FOC63_RS10980	carbamoyl phosphate synthase small subunit	55.69141307	0.759598296	0.399711341	1.900367134	0.057384957	0.200473159
FOC63_RS11235	DNA primase	158.5946139	0.635025697	0.334508763	1.898382849	0.057645667	0.200521354
FOC63_RS01230	DUF2829 domain-containing protein	0.807200626	-2.327664273	1.22684888	-1.89727057	0.057792237	0.200639326
FOC63_RS10155	ABC transporter ATP-binding protein	50.30659042	0.786184567	0.414999584	1.894422541	0.058168947	0.201554269
FOC63_RS05515	SPFH domain-containing protein	138.1429996	-1.12118387	0.593550658	-1.88894386	0.058899352	0.203688826
FOC63_RS05160	UDP-glucose 4-epimerase GalE	53.42670851	0.959341263	0.509405227	1.883257597	0.059665467	0.205938365
FOC63_RS02635	phosphoglycerate kinase	965.81767	0.94747644	0.504261242	1.878939648	0.060252734	0.207178077
FOC63_RS02805	16S rRNA (adenine(1518)-N(6)/adenine(1519)-N(6))-dimethyltransferase RsmA	71.19250426	1.239800197	0.659852082	1.878906245	0.060257296	0.207178077
FOC63_RS01360	regulatory iron-sulfur-containing complex subunit RicT	36.43737137	0.778735437	0.415673522	1.873430461	0.061008967	0.20914181
FOC63_RS03785	L-serine ammonia-lyase, iron-sulfur-dependent subunit beta	30.95044831	1.024107086	0.547104187	1.871868485	0.061224801	0.20914181
FOC63_RS04825	patatin family protein	1.380081525	-3.855911223	2.05931489	-1.872424291	0.061147927	0.20914181
FOC63_RS07145	UDP-N-acetylmuramoyl-L-alanine--D-glutamate ligase	108.9280056	1.192274557	0.6371239	1.871338617	0.061298161	0.20914181
FOC63_RS05310	2-dehydropantoate 2-reductase	3.658203402	-1.221950908	0.654015775	-1.868381397	0.061708928	0.210140729
FOC63_RS07210	ATP-dependent Clp protease ATP-binding subunit	382.0424759	0.89914195	0.482573523	1.863222714	0.062430938	0.212193705
FOC63_RS01440	cystathionine gamma-synthase	26.23503085	0.954104835	0.513617776	1.857616459	0.0632235	0.21390734
FOC63_RS04800	penicillin-binding protein PBP2A	103.0591144	0.856170226	0.460806576	1.857981786	0.063171601	0.21390734
FOC63_RS07190	DivIVA domain-containing protein	273.7805146	0.856646577	0.46127927	1.857110503	0.063295434	0.21390734
FOC63_RS02705	GHKL domain-containing protein	0.677763638	-4.22242204	2.276478257	-1.854804467	0.063624154	0.214611019
FOC63_RS00545	sugar-phosphatase	76.91280903	0.678608612	0.366233823	1.852938121	0.063891228	0.214935243
FOC63_RS08265	DUF1146 family protein	4.584101006	1.218098787	0.658456806	1.849929678	0.064323686	0.214935243
FOC63_RS09185	LrgB family protein	22.2872096	0.946870613	0.511687628	1.85048565	0.064243584	0.214935243
FOC63_RS09555	macrolide family glycosyltransferase	1.248962544	-3.89056912	2.102302882	-1.85062255	0.064223873	0.214935243
FOC63_RS10200	hydroxyethylthiazole kinase	16.7641213	1.351794839	0.730616549	1.850211087	0.064283132	0.214935243
FOC63_RS06690	MFS transporter	1.29396365	-1.891867449	1.023869181	-1.847762862	0.064636656	0.215576561
FOC63_RS06795	response regulator transcription factor	0.714617209	-4.601482429	2.496145416	-1.843435242	0.065265489	0.217266981
FOC63_RS08825	SDR family oxidoreductase	0.354414759	-4.023852888	2.186860335	-1.84001366	0.065766232	0.218525483
FOC63_RS03975	tRNA lysidine(34) synthetase TilS	41.64887949	0.861484868	0.468714163	1.837974902	0.066066104	0.219113093
FOC63_RS01855	energy-coupling factor transporter transmembrane component T	55.60238994	1.076616008	0.586065238	1.83702417	0.066206327	0.219170017
FOC63_RS05800	ABC transporter permease	30.90901918	0.886755395	0.48314199	1.835392936	0.06644749	0.219560258
FOC63_RS00510	peptide chain release factor 2	250.2021973	1.048074557	0.571625064	1.833500004	0.066728248	0.220079647
FOC63_RS02980	hypothetical protein	27.79853291	0.889344039	0.486024616	1.829833324	0.067274866	0.221063721
FOC63_RS08770	protein-ADP-ribose hydrolase	9.989858978	-1.068998741	0.58406104	-1.830285994	0.067207185	0.221063721
FOC63_RS00675	YtxH domain-containing protein	41.95403164	0.6755592	0.369826094	1.826694253	0.067745753	0.222201079
FOC63_RS03365	Rrf2 family transcriptional regulator	0.688820618	-4.574976838	2.506393345	-1.825322768	0.067952336	0.222468954
FOC63_RS01250	methionine--tRNA ligase	106.6219158	0.684051511	0.375699856	1.820739346	0.068646488	0.223603527
FOC63_RS08570	transposase	0.981204612	-4.139612688	2.272078975	-1.821949295	0.06846268	0.223603527
FOC63_RS09905	phosphodiester glycosidase family protein	91.6774578	1.241955046	0.682187334	1.82054838	0.068675536	0.223603527
FOC63_RS09450	thymidine kinase	27.75290851	0.883162212	0.486097038	1.816843434	0.06924109	0.225033543
FOC63_RS01665	transcription elongation factor GreA	50.88177347	0.810921646	0.44657387	1.815873475	0.069389783	0.225106018
FOC63_RS06040	glutamate-5-semialdehyde dehydrogenase	90.5992663	0.883324936	0.489997037	1.802714852	0.071433008	0.231313069
FOC63_RS09395	ABC transporter ATP-binding protein	18.80601109	1.164585769	0.6477159	1.797988546	0.072178823	0.233303963
FOC63_RS00700	SprT family protein	49.27590776	1.457464517	0.811348575	1.796348157	0.072439163	0.233701692
FOC63_RS10045	phosphate ABC transporter permease subunit PstC	145.1554085	1.114918786	0.620930493	1.795561335	0.07256431	0.233701692
FOC63_RS09530	glutamine-hydrolyzing GMP synthase	204.2905062	0.540969559	0.301428044	1.794688879	0.072703283	0.23372662
FOC63_RS00415	chorismate mutase	41.36683037	1.127536673	0.62989297	1.79004486	0.0734467	0.235422297
FOC63_RS02615	glutamate synthase large subunit	446.4205523	1.082455526	0.604810336	1.789743763	0.073495114	0.235422297
FOC63_RS02330	hypothetical protein	0.672726374	-4.551454399	2.547065549	-1.786940427	0.073947118	0.236444913
FOC63_RS04870	GNAT family N-acetyltransferase	15.07497753	-0.995591991	0.55761268	-1.78545436	0.074187648	0.236788891
FOC63_RS09430	nucleobase:cation symporter-2 family protein	32.38485253	0.975942211	0.547263468	1.783313281	0.074535321	0.237472999
FOC63_RS01130	MFS transporter	8.461497336	-1.133881683	0.637200764	-1.7794732	0.075162215	0.238673849
FOC63_RS03770	tRNA uridine-5-carboxymethylaminomethyl(34) synthesis enzyme MnmG	34.55235688	0.776764034	0.436540487	1.779363099	0.075180252	0.238673849
FOC63_RS04995	alpha-galactosidase	1.246368777	-2.395866785	1.347600162	-1.777876593	0.075424125	0.239022005
FOC63_RS02975	V-type ATPase subunit	114.226814	1.005931196	0.56673238	1.774966865	0.075903358	0.239687733
FOC63_RS07695	NADH-dependent flavin oxidoreductase	1.104861513	-3.703699952	2.086205946	-1.775328058	0.075843735	0.239687733
FOC63_RS01875	serine/threonine transporter SstT	95.64144562	0.854831887	0.482479093	1.771749075	0.076436219	0.239970284
FOC63_RS03825	CDP-diacylglycerol--glycerol-3-phosphate 3-phosphatidyltransferase	20.80434209	0.730950685	0.412207654	1.7732584	0.076185899	0.239970284
FOC63_RS06655	helix-hairpin-helix domain-containing protein	24.84596383	0.810031584	0.45755088	1.770363951	0.076666531	0.239970284
FOC63_RS10890	DeoR/GlpR family DNA-binding transcription regulator	97.1007954	0.905535457	0.511494912	1.770370411	0.076665456	0.239970284
FOC63_RS11205	glycosyltransferase family 2 protein	61.79211218	0.818012969	0.461590934	1.772159953	0.076368009	0.239970284
FOC63_RS08950	dipeptidase PepV	130.103381	1.013823165	0.57319112	1.768734947	0.076938117	0.240397872
FOC63_RS10335	helix-turn-helix domain-containing protein	1.577594531	-3.631348845	2.054554042	-1.767463289	0.077150672	0.240639836
FOC63_RS04315	hypothetical protein	10.36427735	1.296755469	0.734784281	1.764811119	0.077595515	0.241604218
FOC63_RS07920	UDP-glucose 4-epimerase GalE	2.058476849	-3.37766136	1.920179846	-1.759033857	0.078571758	0.244216931
FOC63_RS05020	bifunctional (p)ppGpp synthetase/guanosine-3',5'-bis(diphosphate) 3'-pyrophosphohydrolase	291.3388494	0.8570468	0.487668914	1.757435784	0.078843558	0.244634804
FOC63_RS03675	aspartate--tRNA ligase	86.94113501	0.583154123	0.332281757	1.754998916	0.079259493	0.244782614
FOC63_RS04850	alpha/beta fold hydrolase	123.0537155	1.063392636	0.606288268	1.753938997	0.079440961	0.244782614
FOC63_RS05465	class II fructose-bisphosphate aldolase	1528.161818	0.79587312	0.453589455	1.754611161	0.079325841	0.244782614
FOC63_RS11390	S8 family serine peptidase	4.982169018	-1.914708201	1.09052774	-1.755762949	0.079128893	0.244782614
FOC63_RS03380	hypothetical protein	26.12840465	0.831435566	0.475347249	1.749111975	0.080271666	0.246065123
FOC63_RS05500	acetolactate synthase small subunit	59.69657576	0.882161609	0.504234648	1.749506132	0.08020357	0.246065123
FOC63_RS09205	hypothetical protein	73.28982462	-1.127039285	0.644002934	-1.750053028	0.080109164	0.246065123
FOC63_RS01350	16S rRNA (cytidine(1402)-2'-O)-methyltransferase	75.37591151	0.953393459	0.546272733	1.745270082	0.080937867	0.247680999
FOC63_RS07665	acetylornithine transaminase	7.427698421	1.100430948	0.632630225	1.739453641	0.081955	0.250363387
FOC63_RS05190	proline--tRNA ligase	110.9624624	0.57962952	0.33358833	1.737559347	0.082288488	0.250951708
FOC63_RS09515	PTS lactose/cellobiose transporter subunit IIA	0.533058167	-3.88805819	2.240719386	-1.735183002	0.082708396	0.251801118
FOC63_RS08050	phosphocarrier protein HPr	431.1438954	0.779355662	0.450052584	1.731699115	0.083327148	0.253251965
FOC63_RS03400	ABC transporter permease	0.600740359	-4.478802719	2.590965462	-1.728623089	0.083876575	0.254487529
FOC63_RS08610	ABC transporter ATP-binding protein	85.40461637	1.086049035	0.629790177	1.724461692	0.084624529	0.256320214
FOC63_RS06000	transketolase	293.1329677	0.603943851	0.350742964	1.721898692	0.085087872	0.257286078
FOC63_RS03045	argininosuccinate lyase	37.69439285	-1.409297203	0.820445876	-1.717721113	0.085847496	0.259143036
FOC63_RS03670	YitT family protein	53.17099462	1.055221999	0.615150956	1.715387074	0.086274284	0.259772353
FOC63_RS03880	YfhO family protein	148.011378	0.912653509	0.532163646	1.714986575	0.086347688	0.259772353
FOC63_RS06400	aminopeptidase C	169.3908037	0.711385687	0.415299461	1.712946329	0.086722414	0.260055776
FOC63_RS09210	ABC transporter ATP-binding protein	35.59974654	-0.77204064	0.450725653	-1.712883735	0.086733931	0.260055776
FOC63_RS00230	type II CRISPR-associated endonuclease Cas1	9.447067778	1.2229281	0.716466221	1.706888706	0.08784274	0.261907867
FOC63_RS03690	50S ribosomal protein L32	126.1094225	1.001318912	0.586813515	1.706366479	0.087939868	0.261907867
FOC63_RS04395	30S ribosomal protein S8	219.0321723	0.586271129	0.343441709	1.707046968	0.087813323	0.261907867
FOC63_RS06070	transporter substrate-binding domain-containing protein	60.72804534	0.840852522	0.492446352	1.707500764	0.087729016	0.261907867
FOC63_RS06610	hypothetical protein	17.37063887	0.849056496	0.497947979	1.705110838	0.088173755	0.262166039
FOC63_RS09480	lysozyme family protein	32.45955606	0.778131262	0.456775261	1.703531972	0.08846856	0.262604176
FOC63_RS02475	aquaglyceroporin Gla	233.8566562	0.730664774	0.429970693	1.699336224	0.089255851	0.263186541
FOC63_RS08170	YihY/virulence factor BrkB family protein	52.21135702	0.663165942	0.390007237	1.700393941	0.089056851	0.263186541
FOC63_RS10900	GrpB family protein	26.81502745	1.065211226	0.62655204	1.700116123	0.089109085	0.263186541
FOC63_RS11010	LysR family transcriptional regulator	66.64726686	1.077054264	0.633374332	1.700501916	0.089036556	0.263186541
FOC63_RS06060	phospho-N-acetylmuramoyl-pentapeptide-transferase	100.4325388	0.661105508	0.390069685	1.694839494	0.090105873	0.265253818
FOC63_RS00385	DNA topoisomerase (ATP-hydrolyzing) subunit B	138.6358981	0.791608879	0.46822095	1.69067377	0.090899127	0.267147433
FOC63_RS04650	type II CAAX endopeptidase family protein	2.74917397	-1.808344204	1.07023097	-1.68967658	0.091089846	0.267266913
FOC63_RS05480	Asp23/Gls24 family envelope stress response protein	51.06778316	0.613063711	0.363923723	1.684593972	0.092066935	0.268156123
FOC63_RS06490	cell wall-active antibiotics response protein LiaF	15.13662126	0.753908436	0.447480391	1.684785414	0.09202998	0.268156123
FOC63_RS07305	ArgR family transcriptional regulator	22.73009267	0.804505275	0.477147682	1.68607185	0.091781961	0.268156123
FOC63_RS08485	NADH-dependent flavin oxidoreductase	0.663241729	-4.123559818	2.448399322	-1.684185983	0.092145731	0.268156123
FOC63_RS08795	HD domain-containing protein	0.366504843	-2.88428994	1.710124528	-1.68659644	0.091680977	0.268156123
FOC63_RS00820	response regulator transcription factor	0.868395218	-4.299114082	2.558709306	-1.680188551	0.092920636	0.268502138
FOC63_RS00840	TetR/AcrR family transcriptional regulator	0.726434224	-3.916365222	2.330598438	-1.680411845	0.092877213	0.268502138
FOC63_RS02825	Cna B-type domain-containing protein	187.4734317	-3.686033377	2.190903012	-1.682426542	0.092486158	0.268502138
FOC63_RS03875	ATP-binding cassette domain-containing protein	108.3568845	0.826505944	0.492388919	1.678563249	0.093237194	0.268502138
FOC63_RS04265	XRE family transcriptional regulator	31.65194723	1.146351474	0.682859597	1.678751356	0.093200512	0.268502138
FOC63_RS08980	phosphopentomutase	60.13898737	0.597307685	0.355778237	1.678876398	0.093176135	0.268502138
FOC63_RS10635	glutathione S-transferase C-terminal domain-containing protein	0.950080617	-4.787976881	2.853146595	-1.678139108	0.093319946	0.268502138
FOC63_RS03240	DNA polymerase I	378.2022762	0.974215828	0.581423679	1.675569577	0.093822532	0.26951279
FOC63_RS07780	class 1b ribonucleoside-diphosphate reductase subunit beta	360.0718549	0.883401549	0.527618645	1.674318294	0.094068061	0.269782958
FOC63_RS00100	N-acyl homoserine lactonase family protein	0.995048701	-4.225960541	2.527565352	-1.671949071	0.094534365	0.270001348
FOC63_RS05710	acetyl-CoA carboxylase biotin carboxylase subunit	152.4461784	0.581873182	0.348089107	1.671621347	0.094599013	0.270001348
FOC63_RS09220	DNA polymerase III subunit alpha	97.90401353	0.718849222	0.429858332	1.672293329	0.094466495	0.270001348
FOC63_RS00070	peptide ABC transporter substrate-binding protein	263.3325692	0.877987373	0.529130979	1.659300643	0.097055226	0.276568572
FOC63_RS05000	GntR family transcriptional regulator	10.93401628	-2.455579278	1.483026906	-1.655788757	0.097764605	0.278144987
FOC63_RS00220	type II-A CRISPR-associated protein Csn2	38.6686638	1.288487837	0.779074487	1.65386989	0.098153952	0.278807317
FOC63_RS01050	glucose PTS transporter subunit IIA	3.315491732	-1.874965524	1.136117576	-1.650327012	0.09887607	0.279521081
FOC63_RS10780	7-carboxy-7-deazaguanine synthase QueE	20.48474065	1.140175774	0.690638719	1.650900455	0.098758903	0.279521081
FOC63_RS10985	aspartate carbamoyltransferase catalytic subunit	37.08917829	0.754050407	0.456716123	1.651026469	0.09873317	0.279521081
FOC63_RS10990	solute carrier family 23 protein	84.0341336	0.987607495	0.598973436	1.648833546	0.09918174	0.279940855
FOC63_RS10100	Spx/MgsR family RNA polymerase-binding regulatory protein	35.68120202	0.750176564	0.455806334	1.645823035	0.099800198	0.281240749
FOC63_RS01455	ABC transporter ATP-binding protein	36.78226046	0.748108395	0.455343345	1.642954495	0.100392349	0.282016992
FOC63_RS08635	dihydrolipoamide acetyltransferase	156.6190205	-0.669855246	0.407586516	-1.643467632	0.100286217	0.282016992
FOC63_RS11280	4-alpha-glucanotransferase	231.6621928	1.164105017	0.70912664	1.641603843	0.100672131	0.282357582
FOC63_RS09895	carbohydrate-binding domain-containing protein	86.34466608	1.204359459	0.734302181	1.640141472	0.100975755	0.282763868
FOC63_RS00660	U32 family peptidase	116.8994268	0.60959059	0.37187591	1.63923119	0.10116512	0.282849418
FOC63_RS02855	SpaH/EbpB family LPXTG-anchored major pilin	46.31696717	-3.165982369	1.932345278	-1.63841442	0.101335273	0.282881068
FOC63_RS00460	pyridoxal phosphate-dependent aminotransferase	85.40263258	0.852717814	0.520712421	1.637598374	0.101505502	0.282912832
FOC63_RS01575	Trk system potassium transporter TrkA	96.83001272	0.873467684	0.53393732	1.635899293	0.101860666	0.283459135
FOC63_RS00075	peptide ABC transporter substrate-binding protein	5.834625179	-2.798963052	1.711877159	-1.635025642	0.102043672	0.283525398
FOC63_RS02890	metal ABC transporter ATP-binding protein	1.883019221	-4.510966306	2.765023361	-1.631438768	0.10279777	0.285175746
FOC63_RS11180	alkaline phosphatase family protein	11.22012363	-2.26892331	1.393590638	-1.628113198	0.103500886	0.286679747
FOC63_RS02055	GTP-sensing pleiotropic transcriptional regulator CodY	140.5112391	0.769892746	0.473654787	1.625430095	0.104070948	0.287811115
FOC63_RS05795	ABC transporter ATP-binding protein	27.30756538	0.756383579	0.465679837	1.624256666	0.104321042	0.288055465
FOC63_RS00750	Cof-type HAD-IIB family hydrolase	14.96319366	0.891717336	0.550154704	1.620848335	0.105050169	0.28961974
FOC63_RS09975	ABC transporter permease	70.70272069	0.954322707	0.590160268	1.617056857	0.105866008	0.291417869
FOC63_RS03790	L-serine ammonia-lyase, iron-sulfur-dependent, subunit alpha	13.0862752	0.870954212	0.539389565	1.614703486	0.106374922	0.292034513
FOC63_RS09685	AraC family transcriptional regulator	1.308801815	-3.395660034	2.103220714	-1.614504845	0.106417967	0.292034513
FOC63_RS01545	EamA family transporter	0.992868222	-3.337152987	2.070082317	-1.612087094	0.106942989	0.293023789
FOC63_RS02655	30S ribosomal protein S12	283.4712248	0.772009052	0.479668276	1.609464481	0.107514816	0.294138075
FOC63_RS00980	ChbG/HpnK family deacetylase	46.21412712	1.327304542	0.827567326	1.603862913	0.108744273	0.296716961
FOC63_RS01005	hypothetical protein	0.804812098	-3.213756894	2.004149128	-1.603551776	0.108812888	0.296716961
FOC63_RS06715	hypothetical protein	1.431887554	-1.431512603	0.893078021	-1.602897586	0.108957267	0.296716961
FOC63_RS09860	pyridoxamine kinase	18.90344788	0.901817549	0.563357285	1.600791492	0.109423109	0.29753062
FOC63_RS08295	phenylalanine--tRNA ligase subunit beta	176.2255406	0.943902144	0.590625913	1.598138726	0.110012107	0.298676162
FOC63_RS03090	MFS transporter	0.649358387	-3.181285824	1.995364907	-1.594337864	0.110860381	0.300521064
FOC63_RS05260	GlsB/YeaQ/YmgE family stress response membrane protein	1.55735151	-1.340090393	0.841733107	-1.592060929	0.111371015	0.301393161
FOC63_RS07000	chorismate mutase	1.597148095	-1.652514112	1.038405526	-1.591395722	0.111520546	0.301393161
FOC63_RS00550	aminoacyltransferase	53.77668048	-0.634557612	0.401725254	-1.579581085	0.114202834	0.307708392
FOC63_RS02925	D-alanine--poly(phosphoribitol) ligase subunit DltC	0.488665309	-4.340395464	2.7465453	-1.580310896	0.114035686	0.307708392
FOC63_RS10495	aminodeoxychorismate synthase component I	2.131128961	-2.781558367	1.762837214	-1.577887252	0.114591514	0.308289255
FOC63_RS02315	NADPH-dependent FMN reductase	2.537734016	-2.772402322	1.758123955	-1.576909475	0.114816356	0.308428251
FOC63_RS03475	30S ribosomal protein S2	549.2902455	0.678805387	0.431040202	1.574807603	0.115300861	0.309263303
FOC63_RS08430	tRNA (adenine(22)-N(1))-methyltransferase TrmK	8.426984097	0.927785989	0.590906155	1.570107166	0.116390182	0.311247618
FOC63_RS10385	SemiSWEET transporter	0.459185652	-3.918828294	2.495772295	-1.570186632	0.116371699	0.311247618
FOC63_RS08180	QueT transporter family protein	12.93086384	0.854092826	0.544681578	1.568058955	0.116867374	0.311618986
FOC63_RS09095	dihydroorotate dehydrogenase electron transfer subunit	29.82296765	1.023796223	0.652927444	1.568009176	0.116878991	0.311618986
FOC63_RS02850	class C sortase	9.861671345	-2.565617809	1.638996328	-1.565359095	0.117498734	0.312803057
FOC63_RS03115	histidine phosphatase family protein	1.276269492	-3.399732956	2.176243642	-1.562202361	0.118240325	0.313839073
FOC63_RS09810	hypothetical protein	0.45223952	-4.284953444	2.742823327	-1.56224187	0.11823102	0.313839073
FOC63_RS04220	phosphoribosylglycinamide formyltransferase	5.48736536	0.932883322	0.601121442	1.551904918	0.120684976	0.318429544
FOC63_RS05280	cysteine--tRNA ligase	105.7800782	0.83682937	0.539112015	1.552236542	0.120605636	0.318429544
FOC63_RS07630	carbon-nitrogen family hydrolase	6.946749686	0.919281838	0.591991336	1.552863668	0.120455708	0.318429544
FOC63_RS10175	TetR/AcrR family transcriptional regulator C-terminal domain-containing protein	0.707037199	-4.585051383	2.952102	-1.553148022	0.120387776	0.318429544
FOC63_RS07250	ferrous iron transport protein B	116.6738557	0.947727927	0.611302666	1.550341558	0.121059558	0.318945373
FOC63_RS07580	pseudouridine synthase	30.23025652	-0.829266756	0.535346658	-1.549027613	0.121375082	0.319132882
FOC63_RS11125	(d)CMP kinase	126.380248	0.67639553	0.436791853	1.548553449	0.121489104	0.319132882
FOC63_RS00300	YueI family protein	4.584164266	0.955118774	0.617259354	1.547354071	0.12177789	0.319147336
FOC63_RS06170	phage replisome organizer N-terminal domain-containing protein	6.930650256	-2.44960739	1.583413118	-1.547042501	0.121852997	0.319147336
FOC63_RS00940	Xaa-Pro peptidase family protein	26.41364655	0.598553673	0.38708783	1.546299385	0.12203228	0.319147565
FOC63_RS05240	Cof-type HAD-IIB family hydrolase	0.662797459	-1.960433387	1.270492286	-1.543050208	0.122818594	0.320733016
FOC63_RS07750	LysR family transcriptional regulator	1.209621024	-2.78906836	1.808399137	-1.542285828	0.123004151	0.320747282
FOC63_RS00040	amino acid ABC transporter ATP-binding protein	52.82822067	-0.733898534	0.476615347	-1.539813056	0.123605929	0.321081101
FOC63_RS02135	sucrose-specific PTS transporter subunit IIBC	329.3570628	0.632030186	0.410532376	1.539537982	0.123673013	0.321081101
FOC63_RS07135	translational GTPase TypA	332.5007139	0.778557384	0.505324537	1.540707658	0.123387952	0.321081101
FOC63_RS00620	HAD family hydrolase	58.26341717	0.827311914	0.537836204	1.538222803	0.123994147	0.321446254
FOC63_RS04165	rod shape-determining protein MreD	14.96333469	0.834253387	0.542884524	1.536705045	0.124365555	0.321940485
FOC63_RS07980	cupin domain-containing protein	0.43381746	-4.268541893	2.78128573	-1.53473692	0.124848463	0.322721499
FOC63_RS04405	50S ribosomal protein L18	163.3812276	0.897900156	0.585991192	1.532275855	0.125454377	0.32341097
FOC63_RS05080	aldose 1-epimerase family protein	1.46121274	-1.465504054	0.956483839	-1.532178584	0.125478372	0.32341097
FOC63_RS04325	50S ribosomal protein L3	397.8622899	0.515042577	0.337591633	1.52563786	0.127100078	0.325322773
FOC63_RS04900	PTS transporter subunit IIBC	420.6791048	1.047842464	0.686882803	1.525504001	0.127133436	0.325322773
FOC63_RS06620	GNAT family N-acetyltransferase	1.312272679	-3.174353201	2.078323588	-1.527362351	0.126670933	0.325322773
FOC63_RS07180	YggT family protein	19.10409573	0.673740608	0.4410079	1.527729113	0.126579809	0.325322773
FOC63_RS09125	uracil-DNA glycosylase	19.92033133	0.615815356	0.403331585	1.52682155	0.126805391	0.325322773
FOC63_RS09120	YbhB/YbcL family Raf kinase inhibitor-like protein	56.18597204	1.111468025	0.729319235	1.523980132	0.127513674	0.325827624
FOC63_RS01095	GTPase Era	65.01569373	0.638107645	0.419176174	1.522289876	0.127936464	0.325972592
FOC63_RS10295	TetR/AcrR family transcriptional regulator	6.020495978	1.083353967	0.71160538	1.522408344	0.127906796	0.325972592
FOC63_RS08775	metal-sensitive transcriptional regulator	0.39442003	-3.893709726	2.559634493	-1.521197553	0.128210269	0.326203557
FOC63_RS09325	DNA repair protein RadC	0.506477058	-1.900177499	1.250026025	-1.52011035	0.128483244	0.32643175
FOC63_RS01355	DNA replication initiation control protein YabA	12.92637821	0.697968933	0.459748063	1.518155245	0.128975267	0.327215029
FOC63_RS10055	RsmB/NOP family class I SAM-dependent RNA methyltransferase	35.42459741	0.56248	0.370746146	1.517156701	0.129227125	0.327387639
FOC63_RS09510	PRD domain-containing protein	0.736279756	-2.98367115	1.96897137	-1.515345116	0.129685029	0.328081017
FOC63_RS01125	PhoH family protein	55.37327161	0.676342537	0.446668675	1.514192902	0.129976921	0.328353045
FOC63_RS09775	SatD family protein	0.52911318	-3.716039197	2.456919176	-1.512479219	0.130411995	0.328985501
FOC63_RS03250	metalloregulator ArsR/SmtB family transcription factor	0.592951768	-4.463187974	2.95236245	-1.511734433	0.130601435	0.328997392
FOC63_RS02505	phosphate ABC transporter permease PstA	6.233265345	2.33457681	1.548399005	1.507735928	0.131622126	0.331100292
FOC63_RS00705	Tex family protein	43.81994252	0.562540535	0.374806391	1.500882983	0.13338583	0.333422558
FOC63_RS00755	DUF6287 domain-containing protein	0.439272201	-1.890363145	1.258858439	-1.501648705	0.133187858	0.333422558
FOC63_RS04190	phosphate acyltransferase PlsX	37.27608962	0.740897556	0.493762559	1.500513845	0.13348135	0.333422558
FOC63_RS07470	DUF3267 domain-containing protein	0.542728186	-3.339223936	2.224542989	-1.501083123	0.133334063	0.333422558
FOC63_RS10845	flavodoxin	0.567289451	-4.43613881	2.952423221	-1.502541634	0.132957284	0.333422558
FOC63_RS09105	orotidine-5'-phosphate decarboxylase	36.77829214	0.707931631	0.472160442	1.499345494	0.133784026	0.333486271
FOC63_RS09950	DNA gyrase subunit A	253.7545905	0.808206141	0.539174236	1.498970252	0.13388135	0.333486271
FOC63_RS04935	glycoside hydrolase family 1 protein	3.046170999	-1.313115689	0.87705431	-1.49718857	0.134344199	0.334171812
FOC63_RS01200	cell wall synthase accessory phosphoprotein MacP	26.00990103	1.114062839	0.744599968	1.496189749	0.134604215	0.334351614
FOC63_RS01270	DHA2 family efflux MFS transporter permease subunit	30.34924168	1.3748571	0.919985405	1.494433599	0.135062325	0.335022285
FOC63_RS05705	3-hydroxyacyl-ACP dehydratase FabZ	41.99537403	0.658253133	0.440944983	1.492823728	0.135483334	0.335599191
FOC63_RS00370	histidinol-phosphate transaminase	13.83144334	0.878206932	0.589363052	1.490094992	0.136199261	0.336753788
FOC63_RS07955	zinc ABC transporter substrate-binding protein AdcA	236.7167069	-1.065485724	0.715279776	-1.489606947	0.136327614	0.336753788
FOC63_RS08680	hypothetical protein	0.597550063	-2.551710587	1.714918278	-1.487948796	0.136764398	0.337364809
FOC63_RS01775	membrane protein	9.901942047	-2.870578098	1.930180493	-1.487207081	0.136960126	0.337380339
FOC63_RS04905	endonuclease/exonuclease/phosphatase family protein	99.96080191	1.242232527	0.837921222	1.482517085	0.138202761	0.339045022
FOC63_RS09385	Cof-type HAD-IIB family hydrolase	14.57322731	-0.846219598	0.570740486	-1.482669653	0.138162201	0.339045022
FOC63_RS09885	formate--tetrahydrofolate ligase	312.1358778	0.777580244	0.524505677	1.482501102	0.138207011	0.339045022
FOC63_RS00560	triose-phosphate isomerase	408.3436076	0.67384046	0.457937005	1.471469773	0.141164116	0.342341921
FOC63_RS00760	chromosome segregation protein SMC	112.9702887	0.606539179	0.412320616	1.47103772	0.141280916	0.342341921
FOC63_RS04580	DNA-directed RNA polymerase subunit beta'	884.9604771	0.729791159	0.495750814	1.472092708	0.140995844	0.342341921
FOC63_RS05690	3-oxoacyl-[acyl-carrier-protein] reductase	46.40693307	0.496693699	0.337231436	1.472857055	0.140789584	0.342341921
FOC63_RS07565	tRNA preQ1(34) S-adenosylmethionine ribosyltransferase-isomerase QueA	41.94705721	0.879367659	0.597406547	1.471975263	0.141027558	0.342341921
FOC63_RS07890	DUF2194 domain-containing protein	2.075618093	-2.683966856	1.822768232	-1.472467431	0.140894696	0.342341921
FOC63_RS10695	HAMP domain-containing sensor histidine kinase	99.45942902	0.613774649	0.416801091	1.472584075	0.140863222	0.342341921
FOC63_RS10760	GNAT family N-acetyltransferase	0.702622318	-4.346332717	2.951478767	-1.472594946	0.140860288	0.342341921
FOC63_RS11035	CapA family protein	15.90152986	0.820813788	0.557468427	1.472395115	0.140914212	0.342341921
FOC63_RS00845	oleate hydratase	0.482718087	-4.33305679	2.952665254	-1.467506953	0.142238199	0.344146301
FOC63_RS07700	type 1 glutamine amidotransferase domain-containing protein	0.547554231	-3.648092623	2.486994869	-1.466867772	0.142412029	0.344146301
FOC63_RS05025	D-aminoacyl-tRNA deacylase	16.2390033	0.935486861	0.638142675	1.465952518	0.142661223	0.344269025
FOC63_RS09420	TMEM175 family protein	22.59732932	-0.911330303	0.622072173	-1.46499127	0.1429233	0.344269025
FOC63_RS10205	bifunctional hydroxymethylpyrimidine kinase/phosphomethylpyrimidine kinase	24.40083991	-0.895400587	0.611381184	-1.464553718	0.143042717	0.344269025
FOC63_RS02125	preprotein translocase subunit SecA	360.2255206	0.613913124	0.419639341	1.462954169	0.14347992	0.344855247
FOC63_RS05685	ACP S-malonyltransferase	72.80894385	0.63465337	0.434068758	1.462103316	0.1437129	0.344949697
FOC63_RS00405	50S ribosomal protein L19	192.3420094	0.600885104	0.412185431	1.457802871	0.144894887	0.346106908
FOC63_RS02720	hypothetical protein	0.474827555	-2.040603474	1.400726623	-1.456817798	0.145166682	0.346106908
FOC63_RS04210	amidophosphoribosyltransferase	24.6035115	0.699570451	0.479510319	1.458926792	0.144585258	0.346106908
FOC63_RS05255	hypothetical protein	5.034859527	-0.917394	0.629681765	-1.456916892	0.145139323	0.346106908
FOC63_RS11015	50S ribosomal protein L27	63.40228035	-0.95083363	0.651577048	-1.459280421	0.144487942	0.346106908
FOC63_RS01800	MobT family relaxase	4.65939085	-3.514816971	2.419234178	-1.452863473	0.146261664	0.347476068
FOC63_RS02620	type I glutamate--ammonia ligase	214.1034711	0.607781022	0.418574721	1.45202515	0.146494612	0.347476068
FOC63_RS03085	HAMP domain-containing sensor histidine kinase	0.460623409	-4.289604076	2.952772377	-1.45273781	0.146296565	0.347476068
FOC63_RS05915	Kae1-associated kinase	0.447969885	-4.287224464	2.952778338	-1.451928988	0.146521351	0.347476068
FOC63_RS09100	dihydroorotate dehydrogenase	16.17105341	0.750243796	0.519517628	1.444116148	0.148706306	0.352188739
FOC63_RS03540	Holliday junction branch migration DNA helicase RuvB	140.9534453	0.690232022	0.479099744	1.440685433	0.149673572	0.353071036
FOC63_RS09825	HAMP domain-containing sensor histidine kinase	0.365270211	-4.167026179	2.892365615	-1.440698284	0.14966994	0.353071036
FOC63_RS10605	DUF1836 domain-containing protein	38.71562028	0.744014461	0.516407234	1.440751432	0.149654919	0.353071036
FOC63_RS05865	30S ribosome-binding factor RbfA	101.0208569	0.853640632	0.5935961	1.438083288	0.150410424	0.353404967
FOC63_RS06800	WXG100 family type VII secretion target	0.648344578	-4.247765162	2.951414092	-1.439230494	0.150085228	0.353404967
FOC63_RS06965	hypothetical protein	0.376687596	-4.184414676	2.90885696	-1.43850823	0.150289904	0.353404967
FOC63_RS09005	hypothetical protein	8.801638376	0.664902276	0.463142664	1.43563167	0.151107178	0.354574287
FOC63_RS03505	alpha,alpha-phosphotrehalase	99.06854725	1.003658519	0.700221592	1.433344145	0.151759512	0.355636435
FOC63_RS07865	TipC family immunity protein	0.628727257	-4.225576779	2.951462313	-1.43168922	0.152232783	0.356276723
FOC63_RS09320	glycosyltransferase family 8 protein	84.95098026	-0.945665114	0.661786365	-1.428958293	0.153016221	0.357640276
FOC63_RS09520	lactose-specific PTS transporter subunit EIIC	5.053222158	-2.37028797	1.661400167	-1.426680951	0.153671879	0.358701987
FOC63_RS08270	UDP-N-acetylglucosamine 1-carboxyvinyltransferase	45.16543518	-0.549823914	0.385984905	-1.424469991	0.154310466	0.359721125
FOC63_RS07815	HAD family hydrolase	2.525724706	-2.21212729	1.554458866	-1.423085125	0.15471148	0.360184504
FOC63_RS11040	tRNA uracil 4-sulfurtransferase ThiI	35.07156437	0.455813653	0.32083976	1.420689422	0.155407069	0.36133158
FOC63_RS05265	polyribonucleotide nucleotidyltransferase	67.82751482	0.524235791	0.36934639	1.419360809	0.155793852	0.361652685
FOC63_RS05550	adaptor protein MecA	119.658019	0.84879387	0.598302063	1.418671141	0.155994915	0.361652685
FOC63_RS07150	UDP-N-acetylglucosamine--N-acetylmuramyl-(pentapeptide) pyrophosphoryl-undecaprenol N-acetylglucosamine transferase	87.04788032	0.882246148	0.622121697	1.418124705	0.15615436	0.361652685
FOC63_RS07160	cell division protein FtsA	232.0317764	0.312593246	0.220559607	1.41727332	0.156403032	0.361758183
FOC63_RS07970	class I SAM-dependent methyltransferase	42.99397124	0.776647382	0.548497619	1.415953971	0.156788981	0.362180514
FOC63_RS00455	protease inhibitor I42 family protein	11.16749952	-0.780127423	0.551391543	-1.414833855	0.157117215	0.362228356
FOC63_RS06055	penicillin-binding protein PBP2X	157.4784519	0.746825336	0.527979994	1.414495519	0.157216462	0.362228356
FOC63_RS00835	type II toxin-antitoxin system RelB/DinJ family antitoxin	0.366172872	-4.168970402	2.953086765	-1.411733123	0.158028557	0.362943064
FOC63_RS02885	metal ABC transporter permease	2.825373072	-3.759892868	2.664354654	-1.411183328	0.158190565	0.362943064
FOC63_RS06535	ribosome-associated translation inhibitor RaiA	115.1677279	0.771905652	0.54719063	1.410670449	0.158341808	0.362943064
FOC63_RS07760	aldo/keto reductase	6.034253704	1.743227974	1.235420628	1.411040042	0.158232808	0.362943064
FOC63_RS02035	Asp-tRNA(Asn)/Glu-tRNA(Gln) amidotransferase subunit GatB	108.6617285	0.502718308	0.356946984	1.408383682	0.159017488	0.363089932
FOC63_RS02385	L-aspartate oxidase	0.797171964	-3.156227187	2.240608948	-1.408647051	0.158939559	0.363089932
FOC63_RS10110	tRNA pseudouridine(55) synthase TruB	25.51860219	0.568111821	0.403000404	1.409705339	0.158626708	0.363089932
FOC63_RS01335	copper homeostasis protein CutC	25.97227666	0.76427394	0.542978904	1.407557336	0.159262188	0.363183044
FOC63_RS06230	YopX family protein	0.364126505	-4.150949603	2.953135946	-1.405607354	0.159840751	0.36364703
FOC63_RS11090	type I 3-dehydroquinate dehydratase	19.64726225	-0.983231956	0.699562559	-1.405495397	0.159874017	0.36364703
FOC63_RS03600	MFS transporter	1.968359333	-2.710083512	1.929588312	-1.40448794	0.1601736	0.363863753
FOC63_RS11195	ABC transporter ATP-binding protein	13.44334617	-0.779933669	0.556382675	-1.401793593	0.160976892	0.365222733
FOC63_RS06405	penicillin-binding protein PBP1A	210.5209127	0.591624421	0.42228807	1.400997242	0.161214898	0.365297371
FOC63_RS10140	ABC transporter ATP-binding protein	27.43337362	0.630421975	0.450797161	1.398460393	0.161974858	0.366553015
FOC63_RS03235	CoA-binding protein	69.26088015	0.657594711	0.470578633	1.397417273	0.162288128	0.366795883
FOC63_RS11150	DUF6287 domain-containing protein	36.50512591	-0.798135324	0.571463629	-1.396651132	0.162518506	0.366851026
FOC63_RS11145	peptidase T	286.0067253	0.876878014	0.628529646	1.39512594	0.162977865	0.36742225
FOC63_RS10420	ClC family H(+)/Cl(-) exchange transporter	58.95951014	0.833152351	0.598079056	1.393047195	0.16360552	0.368370961
FOC63_RS05365	histidine phosphatase family protein	16.89880323	0.827536419	0.594569454	1.391824643	0.163975506	0.368737848
FOC63_RS02670	DNA recombination protein RmuC	71.8350559	-0.782366172	0.563039114	-1.389541422	0.164668174	0.369271684
FOC63_RS04270	low molecular weight protein-tyrosine-phosphatase	14.09268295	0.670427346	0.482671552	1.388992871	0.164834918	0.369271684
FOC63_RS05405	tRNA pseudouridine(38-40) synthase TruA	41.95677613	0.885256346	0.6372985	1.389076462	0.1648095	0.369271684
FOC63_RS03800	transglycosylase SLT domain-containing protein	73.73657025	-0.700807102	0.50589468	-1.385282608	0.16596607	0.369481963
FOC63_RS04775	chaperonin GroEL	606.5568741	0.569041962	0.410531981	1.386108729	0.165713705	0.369481963
FOC63_RS05840	ribosome maturation factor RimP	76.59324705	0.552154787	0.398528594	1.385483492	0.165904677	0.369481963
FOC63_RS10035	phosphate ABC transporter ATP-binding protein PstB	126.9901915	0.913446033	0.658764462	1.386604902	0.165562273	0.369481963
FOC63_RS11240	large conductance mechanosensitive channel protein MscL	57.20583569	-0.996317725	0.717852649	-1.387913976	0.165163241	0.369481963
FOC63_RS05955	glycine--tRNA ligase subunit beta	106.2780537	0.74950781	0.541718523	1.383574269	0.166488852	0.369865724
FOC63_RS10075	antibiotic biosynthesis monooxygenase	78.09368347	0.917710188	0.663391051	1.383362327	0.166553796	0.369865724
FOC63_RS04215	phosphoribosylformylglycinamidine cyclo-ligase	32.32615419	0.917373177	0.664895213	1.379725947	0.167671041	0.371883093
FOC63_RS09465	L-threonylcarbamoyladenylate synthase	29.19606761	-0.73457874	0.532704186	-1.378961832	0.167906522	0.371942184
FOC63_RS02200	magnesium transporter CorA family protein	66.05698377	0.542585981	0.394132125	1.376660128	0.168617352	0.372589954
FOC63_RS05045	galactose-6-phosphate isomerase subunit LacA	36.10799661	1.218426806	0.884721311	1.377187134	0.168454399	0.372589954
FOC63_RS01655	acylphosphatase	12.29571691	0.965242552	0.703394934	1.372262587	0.169981708	0.374675027
FOC63_RS08755	helix-turn-helix transcriptional regulator	5.74309044	-1.423986326	1.037200942	-1.37291268	0.169779494	0.374675027
FOC63_RS02995	hypothetical protein	10.30168036	-0.807742783	0.588914439	-1.371579178	0.170194479	0.374680306
FOC63_RS08645	iron chelate uptake ABC transporter family permease subunit	78.45115791	-1.441725491	1.052337451	-1.37002203	0.170680025	0.374822594
FOC63_RS10685	LysR family transcriptional regulator	0.394066014	-3.971532198	2.898259364	-1.370316352	0.170588171	0.374822594
FOC63_RS07775	energy-coupled thiamine transporter ThiT	6.146990268	0.977440675	0.713960853	1.369039591	0.170986899	0.375034074
FOC63_RS00025	8-oxo-dGTP diphosphatase	10.82413666	0.985094027	0.721485119	1.365369847	0.172136836	0.375705521
FOC63_RS01630	YneF family protein	118.8628809	0.705435337	0.516382128	1.36611106	0.171904107	0.375705521
FOC63_RS05805	phosphotransferase family protein	47.13512851	0.600976109	0.439951677	1.366004814	0.171937452	0.375705521
FOC63_RS07855	hypothetical protein	0.687818009	-4.028231269	2.950205942	-1.365406805	0.172125226	0.375705521
FOC63_RS06050	cell division protein FtsL	17.951177	0.636059536	0.466308041	1.364032957	0.172557193	0.376162009
FOC63_RS08395	ABC transporter ATP-binding protein	23.08054345	0.941536298	0.69102214	1.362526964	0.173031641	0.376275155
FOC63_RS08470	tetratricopeptide repeat protein	62.59213325	0.590746494	0.433356624	1.363187871	0.172823309	0.376275155
FOC63_RS02410	endonuclease MutS2	83.75319892	0.595733846	0.437461819	1.361796209	0.173262208	0.376317065
FOC63_RS02220	DUF2975 domain-containing protein	15.08751157	0.868715893	0.639854776	1.357676658	0.174566307	0.378387507
FOC63_RS10120	DUF1858 domain-containing protein	5.784799858	0.985027278	0.725648913	1.357443332	0.174640388	0.378387507
FOC63_RS00975	amidohydrolase family protein	42.11089634	1.137664327	0.839352309	1.355407395	0.175287795	0.379234465
FOC63_RS06520	YigZ family protein	5.026944389	-0.810385593	0.598125411	-1.354875714	0.175457159	0.379234465
FOC63_RS01410	YlbF family regulator	11.29227636	-0.842910365	0.622633127	-1.353783356	0.175805505	0.379526794
FOC63_RS05180	phosphatidate cytidylyltransferase	54.75597938	0.408242548	0.301925092	1.352131899	0.176333124	0.379949361
FOC63_RS08065	phosphoenolpyruvate carboxykinase (ATP)	39.03279642	0.684126764	0.506072463	1.351835585	0.176427918	0.379949361
FOC63_RS00595	glutathione peroxidase	10.00500086	-0.782072864	0.579597891	-1.349336972	0.177228755	0.381213059
FOC63_RS01475	DUF1803 domain-containing protein	10.54024312	0.782206073	0.58001841	1.348588355	0.177469223	0.381269827
FOC63_RS03760	50S ribosomal protein L9	34.11915113	0.767301944	0.569251856	1.347912941	0.177686385	0.381276448
FOC63_RS01325	GNAT family N-acetyltransferase	51.11936754	0.663595955	0.49425612	1.342615556	0.179396491	0.383441209
FOC63_RS01685	hypothetical protein	46.85360908	0.603700722	0.449148508	1.344100473	0.178915899	0.383441209
FOC63_RS02060	pyridoxal phosphate-dependent aminotransferase	113.3076907	0.618821889	0.461838452	1.339909847	0.180274656	0.383441209
FOC63_RS03015	LytTR family DNA-binding domain-containing protein	1.024719482	-3.603642906	2.683668696	-1.342804688	0.179335225	0.383441209
FOC63_RS03940	aminoacyl-tRNA hydrolase	10.32118693	0.869602897	0.649534738	1.338808913	0.180632888	0.383441209
FOC63_RS06090	thioredoxin-disulfide reductase	94.26125751	0.463963694	0.345961404	1.341085128	0.179892815	0.383441209
FOC63_RS08315	cobalamin-independent methionine synthase II family protein	78.16249194	0.742924624	0.554641625	1.339467848	0.180418414	0.383441209
FOC63_RS09700	MptD family putative ECF transporter S component	1.283773633	-2.888438072	2.155873217	-1.339799599	0.180310506	0.383441209
FOC63_RS11070	prephenate dehydrogenase	83.71524145	0.546829912	0.407792642	1.340950904	0.179936393	0.383441209
FOC63_RS08490	acetolactate synthase AlsS	40.58487885	-0.591203827	0.442581264	-1.335808528	0.181611865	0.385060395
FOC63_RS00265	radical SAM family heme chaperone HemW	29.31007619	0.585797845	0.439748288	1.332120807	0.182820494	0.385104089
FOC63_RS01190	metal-dependent transcriptional regulator	20.88138246	-0.640959531	0.480759873	-1.333221776	0.182459035	0.385104089
FOC63_RS01310	methylated-DNA--[protein]-cysteine S-methyltransferase	6.430515304	-0.912604832	0.684099739	-1.334023068	0.182196297	0.385104089
FOC63_RS02485	ATP-binding protein	21.41518677	0.726170426	0.545002151	1.332417539	0.182723022	0.385104089
FOC63_RS10260	sodium:alanine symporter family protein	13.78020505	-1.037583802	0.779090793	-1.331788043	0.182929848	0.385104089
FOC63_RS10360	PTS cellobiose transporter subunit IIA	9.576055757	-1.103639194	0.827010975	-1.334491593	0.1820428	0.385104089
FOC63_RS00105	TetR/AcrR family transcriptional regulator	0.441522385	-3.928055718	2.95169942	-1.330777684	0.183262173	0.385348206
FOC63_RS08400	ABC transporter permease	29.60991532	0.990055256	0.744432479	1.329946346	0.18353595	0.385468781
FOC63_RS07025	phosphoribosylanthranilate isomerase	3.250799207	-1.074449991	0.809111013	-1.327938904	0.184198291	0.386404189
FOC63_RS09525	6-phospho-beta-galactosidase	4.964658904	-2.099651321	1.582148717	-1.32708847	0.184479419	0.386538641
FOC63_RS09795	ribonuclease HII	23.31507166	0.680996948	0.513640689	1.325823601	0.184898134	0.386960724
FOC63_RS04660	glutamyl aminopeptidase	27.34196814	0.733497995	0.554882647	1.32189752	0.186202278	0.388776386
FOC63_RS06435	cell division site-positioning protein MapZ family protein	199.6101905	0.643599939	0.486790854	1.322128249	0.186125449	0.388776386
FOC63_RS00970	alkaline ceramidase	18.50984988	0.958284679	0.727239258	1.317702074	0.1876034	0.391243156
FOC63_RS06005	bacteriocin immunity protein	25.47699273	-1.022245157	0.776549821	-1.316393526	0.188041994	0.391699172
FOC63_RS03900	23S rRNA (pseudouridine(1915)-N(3))-methyltransferase RlmH	8.105124993	0.686763689	0.522953674	1.313240013	0.189102085	0.393447212
FOC63_RS10145	energy-coupling factor transporter transmembrane component T	12.83160287	0.773614863	0.593190112	1.304160079	0.192179008	0.399382512
FOC63_RS01265	exodeoxyribonuclease III	46.42337474	-0.584894238	0.44932603	-1.301714566	0.193013978	0.399718483
FOC63_RS04565	tyrosine--tRNA ligase	144.4380062	0.507053979	0.389445452	1.301989731	0.192919896	0.399718483
FOC63_RS08100	3-isopropylmalate dehydratase large subunit	114.0793458	0.989342967	0.759755116	1.302186646	0.192852589	0.399718483
FOC63_RS05270	SseB family protein	50.31654854	0.925048826	0.71210096	1.299041678	0.193929626	0.401148275
FOC63_RS00580	FtsW/RodA/SpoVE family cell cycle protein	63.20554708	0.716280866	0.552271078	1.296973343	0.194640359	0.401220462
FOC63_RS05925	DegV family protein	13.27403854	-0.751146422	0.578738973	-1.297901916	0.194321041	0.401220462
FOC63_RS06480	Stp1/IreP family PP2C-type Ser/Thr phosphatase	95.9583823	0.620667525	0.478444447	1.297261424	0.194541253	0.401220462
FOC63_RS04920	class Ib ribonucleoside-diphosphate reductase assembly flavoprotein NrdI	47.39739945	-0.695275087	0.538301063	-1.291610096	0.196492206	0.404102331
FOC63_RS06790	sensor histidine kinase	0.922923613	-3.523001569	2.726948997	-1.291920595	0.196384645	0.404102331
FOC63_RS10790	7-cyano-7-deazaguanine synthase QueC	5.84148656	1.062285823	0.82378668	1.289515658	0.197218876	0.405128972
FOC63_RS03440	tRNA dihydrouridine synthase DusB	87.18663765	0.743926752	0.579163355	1.28448519	0.198972242	0.408259865
FOC63_RS07705	MerR family transcriptional regulator	0.479264326	-3.414625845	2.662728363	-1.28237859	0.199709871	0.409301818
FOC63_RS01580	TrkH family potassium uptake protein	47.40327942	-0.690728007	0.540021463	-1.279075099	0.200870612	0.410212687
FOC63_RS07115	alpha-galactosidase	0.857615817	-2.585026457	2.019509788	-1.280026704	0.200535744	0.410212687
FOC63_RS09295	6-phospho-beta-glucosidase	197.8037576	0.756479865	0.591696481	1.278493095	0.201075618	0.410212687
FOC63_RS11110	50S ribosomal protein L20	328.7780232	0.659860552	0.515726153	1.279478553	0.200728587	0.410212687
FOC63_RS07245	ferrous iron transport protein A	2.451037085	-1.397660057	1.094401213	-1.277100245	0.201566858	0.410744364
FOC63_RS10080	ZIP family metal transporter	13.19389272	-0.774412964	0.607411425	-1.27493974	0.202330572	0.411829426
FOC63_RS00725	zinc-binding dehydrogenase	0.380306918	-3.745453847	2.952621583	-1.268518075	0.204613	0.414347754
FOC63_RS01980	class I SAM-dependent methyltransferase	7.392093897	0.681837369	0.537647204	1.268187322	0.204731063	0.414347754
FOC63_RS03655	bacteriocin immunity protein	0.509379276	-3.234452642	2.549217686	-1.268802056	0.204511672	0.414347754
FOC63_RS08685	DUF898 family protein	3.761700091	0.766872462	0.604558512	1.268483443	0.20462536	0.414347754
FOC63_RS10355	hypothetical protein	29.90148594	-1.009894934	0.79532841	-1.269783553	0.204161741	0.414347754
FOC63_RS05085	PRD domain-containing protein	0.819573127	-2.337368564	1.84620181	-1.266041746	0.205498137	0.415428129
FOC63_RS08805	DUF2798 domain-containing protein	2.668414981	-1.191536008	0.944433174	-1.261641417	0.207077846	0.418146988
FOC63_RS08915	YeiH family protein	24.70674663	0.678909855	0.538400568	1.260975368	0.207317722	0.418157262
FOC63_RS06065	DEAD/DEAH box helicase	97.51141873	0.531512666	0.421893752	1.259825875	0.207732183	0.418519252
FOC63_RS01080	multidrug efflux MFS transporter	25.4430696	0.503256797	0.399746938	1.258938465	0.208052559	0.418691082
FOC63_RS07215	DUF3278 domain-containing protein	56.92725577	0.996028449	0.792212406	1.25727449	0.208654258	0.419428029
FOC63_RS02440	hypothetical protein	37.19222743	-0.744116965	0.592465724	-1.25596627	0.2091282	0.419906791
FOC63_RS03840	pitrilysin family protein	32.37670428	0.673436912	0.536829433	1.254470918	0.20967089	0.420522359
FOC63_RS01670	endolytic transglycosylase MltG	232.4920895	0.533608637	0.426301649	1.2517161	0.210673331	0.421583374
FOC63_RS04450	30S ribosomal protein S11	153.4782619	-0.532164974	0.424973608	-1.252230642	0.210485834	0.421583374
FOC63_RS09370	phosphate acetyltransferase	109.551971	-0.809793208	0.647891682	-1.249889804	0.211339804	0.422200205
FOC63_RS10315	SGNH/GDSL hydrolase family protein	4.876738431	-1.087401972	0.87021907	-1.249572677	0.211455689	0.422200205
FOC63_RS03315	L-ribulose-5-phosphate 3-epimerase	54.56870561	-1.103069548	0.884201173	-1.247532329	0.212202374	0.422956109
FOC63_RS06880	hypothetical protein	0.390587827	-3.680886425	2.95122372	-1.247240729	0.212309243	0.422956109
FOC63_RS02455	GNAT family N-acetyltransferase	16.68177305	0.6569339	0.527094719	1.246329884	0.212643311	0.423148309
FOC63_RS00185	prephenate dehydratase	21.34313031	0.585363079	0.471084354	1.242586542	0.214020232	0.424650127
FOC63_RS09250	HTH domain-containing protein	3.884087169	-2.26641972	1.824323827	-1.242334111	0.214113315	0.424650127
FOC63_RS10410	beta-glucoside-specific PTS transporter subunit IIABC	71.24497209	0.89454417	0.719479937	1.24332052	0.213749746	0.424650127
FOC63_RS03585	transcriptional regulator Spx	145.7400348	0.920721764	0.741960836	1.240930409	0.214631458	0.425204257
FOC63_RS05420	TIGR01440 family protein	36.4427824	0.820685822	0.66189613	1.239901223	0.215011931	0.425484722
FOC63_RS01150	ribosome recycling factor	48.84411286	0.563159266	0.454592113	1.23882322	0.215410973	0.425801268
FOC63_RS03745	30S ribosomal protein S4	384.2514252	0.398390183	0.322100804	1.236849388	0.216143003	0.426774599
FOC63_RS02480	Xaa-Pro dipeptidyl-peptidase	128.2176374	0.889205387	0.721425853	1.232566567	0.217737517	0.428697315
FOC63_RS04585	DUF1033 family protein	42.95321357	0.598208671	0.485442734	1.232295035	0.217838894	0.428697315
FOC63_RS10115	DUF438 domain-containing protein	94.70913063	0.693970463	0.562620304	1.233461462	0.217403646	0.428697315
FOC63_RS01330	3-phosphoserine/phosphohydroxythreonine transaminase	66.23827421	-0.607188803	0.493179626	-1.231171711	0.21825865	0.428862257
FOC63_RS03960	septum formation initiator family protein	22.74542411	0.697402442	0.566929844	1.230138878	0.218645103	0.428862257
FOC63_RS08335	tRNA (adenosine(37)-N6)-dimethylallyltransferase MiaA	13.15275577	0.918562496	0.746488528	1.230511203	0.218505735	0.428862257
FOC63_RS01715	ATP-binding protein	173.0696201	0.601811431	0.490614238	1.22664893	0.21995457	0.430956094
FOC63_RS10010	HAMP domain-containing sensor histidine kinase	103.6862626	0.54107329	0.441760955	1.224810123	0.22064677	0.43183725
FOC63_RS02075	HAD-IIB family hydrolase	64.99231012	0.5574578	0.457391254	1.218776694	0.22292896	0.435550995
FOC63_RS06485	Stk1 family PASTA domain-containing Ser/Thr kinase	409.8340361	0.602082253	0.494564974	1.217397683	0.223452944	0.435550995
FOC63_RS06875	T7SS effector LXG polymorphic toxin	0.75478542	-3.589534663	2.947741756	-1.217723587	0.223329031	0.435550995
FOC63_RS11265	transporter substrate-binding domain-containing protein	21.9427999	0.8328928	0.684261181	1.217214747	0.223522521	0.435550995
FOC63_RS02900	2-hydroxycarboxylate transporter family protein	82.71291247	0.657144854	0.540199539	1.216485403	0.223800068	0.435615215
FOC63_RS05770	tRNA (adenosine(37)-N6)-threonylcarbamoyltransferase complex ATPase subunit type 1 TsaE	59.72191597	0.622482361	0.512502039	1.214594897	0.224520636	0.436540669
FOC63_RS03665	YitT family protein	20.55829677	0.628359118	0.5179153	1.213246874	0.225035448	0.436616566
FOC63_RS07220	helix-turn-helix domain-containing protein	1.772638795	1.036808385	0.854600074	1.213208863	0.225049976	0.436616566
FOC63_RS03550	GNAT family N-acetyltransferase	21.5011213	0.740559287	0.612831992	1.208421389	0.226885217	0.439220185
FOC63_RS05455	alpha/beta hydrolase	9.633886817	0.540761305	0.447444923	1.208553897	0.226834278	0.439220185
FOC63_RS02435	ATP-dependent RecD-like DNA helicase	49.91986305	0.721182943	0.597606043	1.206786565	0.227514351	0.439482711
FOC63_RS04370	30S ribosomal protein S17	136.660441	0.659110725	0.546048665	1.207054916	0.227410996	0.439482711
FOC63_RS03575	Holliday junction resolvase RuvX	146.585063	0.687968037	0.570512226	1.205877816	0.227864606	0.439682408
FOC63_RS04310	LysR family transcriptional regulator	94.62815009	0.819560508	0.681449515	1.202672376	0.229103128	0.4415938
FOC63_RS02370	thioredoxin	31.11753819	-0.575778964	0.479117098	-1.201749982	0.22946041	0.441804313
FOC63_RS00990	PTS transporter subunit EIIC	0.575895001	-3.409514526	2.840497106	-1.200323183	0.23001385	0.442138078
FOC63_RS05510	threonine ammonia-lyase IlvA	46.5838478	0.70229329	0.585233009	1.200023374	0.230130263	0.442138078
FOC63_RS01700	primosomal protein DnaI	63.45447597	0.691433966	0.576748394	1.198848535	0.230586846	0.442537903
FOC63_RS00345	imidazoleglycerol-phosphate dehydratase HisB	19.6664461	0.815454862	0.681319658	1.196875581	0.231355053	0.442599719
FOC63_RS04245	5-(carboxyamino)imidazole ribonucleotide mutase	3.75559559	-0.851458036	0.711415169	-1.196851113	0.231364592	0.442599719
FOC63_RS07640	ABC transporter ATP-binding protein	15.0427185	0.921489795	0.769351941	1.19774806	0.231015113	0.442599719
FOC63_RS09155	branched-chain amino acid aminotransferase	71.90277697	0.422804359	0.353880579	1.194765648	0.232178605	0.443301877
FOC63_RS10125	GNAT family N-acetyltransferase	3.781695459	-0.754004731	0.631158789	-1.194635557	0.232229451	0.443301877
FOC63_RS06890	DUF5085 family protein	0.415448896	-3.520383148	2.950259042	-1.19324544	0.232773263	0.443864221
FOC63_RS02960	V-type ATP synthase subunit B	103.0074996	0.395093141	0.331351801	1.192367565	0.233117152	0.444044544
FOC63_RS00250	TIGR01457 family HAD-type hydrolase	35.81714177	0.732912668	0.618301384	1.185364755	0.235873261	0.447513058
FOC63_RS08275	DNA-directed RNA polymerase subunit beta	5.111337047	-0.609149108	0.513380271	-1.186545611	0.2354069	0.447513058
FOC63_RS08355	SDR family oxidoreductase	40.50430129	0.557511872	0.470399557	1.185187917	0.235943156	0.447513058
FOC63_RS09790	sugar O-acetyltransferase	16.68876581	0.749588044	0.632068616	1.185928277	0.235650625	0.447513058
FOC63_RS08090	3-isopropylmalate dehydrogenase	28.4816435	0.59534019	0.503772084	1.181764946	0.23729898	0.449605834
FOC63_RS01850	potassium uptake transporter gating subunit KtrA	9.584527654	0.881465102	0.747539646	1.179154988	0.238336466	0.4496581
FOC63_RS02970	V-type ATP synthase subunit F	56.67198846	0.554148786	0.469664279	1.179882761	0.238046847	0.4496581
FOC63_RS03010	DUF3021 domain-containing protein	0.493079427	-3.478115399	2.949363038	-1.179276798	0.238287974	0.4496581
FOC63_RS05720	acetyl-CoA carboxylase carboxyl transferase subunit alpha	40.75341534	0.543001239	0.460127312	1.180110862	0.237956125	0.4496581
FOC63_RS00605	peptidoglycan recognition family protein	162.3024093	0.705543347	0.599008018	1.177852927	0.238855244	0.450027997
FOC63_RS00765	ribonuclease III	56.50640707	0.568843227	0.483137126	1.177394982	0.239037892	0.450027997
FOC63_RS08410	adenine phosphoribosyltransferase	45.9058788	-0.453263092	0.385350889	-1.176234711	0.239501097	0.450423922
FOC63_RS09425	xanthine phosphoribosyltransferase	14.20652725	0.568404562	0.483515432	1.175566538	0.239768134	0.45045047
FOC63_RS05655	HAD family phosphatase	2.212523656	-1.162626219	0.989950207	-1.174428987	0.24022324	0.450829917
FOC63_RS02570	AzlD domain-containing protein	0.99602026	-1.104574195	0.941353089	-1.173389887	0.240639491	0.451135719
FOC63_RS04940	PTS cellobiose transporter subunit IIC	9.095771347	-1.255463085	1.076595496	-1.166141869	0.243557091	0.456125319
FOC63_RS05100	PTS lactose transporter subunit IIBC	6.605300554	-1.710925085	1.471197403	-1.162947325	0.244850875	0.458066605
FOC63_RS00935	catabolite control protein A	156.7765551	0.547248277	0.472500911	1.158195179	0.246784395	0.459309398
FOC63_RS01185	peptidylprolyl isomerase	5.133360115	-0.733421383	0.633272219	-1.15814552	0.246804657	0.459309398
FOC63_RS05880	nucleotidyltransferase family protein	1.110643737	-1.383164928	1.193867098	-1.158558545	0.246636175	0.459309398
FOC63_RS06385	MarC family protein	19.47460106	0.798005872	0.687619908	1.160533403	0.245831702	0.459309398
FOC63_RS08935	ACT domain-containing protein	9.091405574	0.782050296	0.674825509	1.158892611	0.246499961	0.459309398
FOC63_RS07010	aminodeoxychorismate/anthranilate synthase component II	0.370316719	-1.994306535	1.723063773	-1.157418876	0.247101266	0.459381372
FOC63_RS03570	DUF1292 domain-containing protein	88.70385053	0.537192236	0.465364503	1.154347255	0.24835783	0.461235971
FOC63_RS04250	5-(carboxyamino)imidazole ribonucleotide synthase	24.07719852	-0.763786214	0.663256681	-1.151569575	0.24949799	0.462870749
FOC63_RS03120	dUTP diphosphatase	5.838647142	0.63052117	0.548687673	1.149144041	0.250496591	0.46423978
FOC63_RS02300	A/G-specific adenine glycosylase	16.81810375	-0.583681038	0.512870371	-1.138067377	0.255092349	0.471553301
FOC63_RS02575	AzlC family ABC transporter permease	2.622077416	-0.948984865	0.833673985	-1.138316514	0.254988341	0.471553301
FOC63_RS05090	6-phospho-beta-galactosidase	1.909927139	-1.973654235	1.73474419	-1.13772062	0.25523716	0.471553301
FOC63_RS01450	UDP-N-acetylmuramoyl-L-alanyl-D-glutamate--L-lysine ligase	18.54466302	0.5281287	0.466350389	1.132471877	0.257436101	0.475123001
FOC63_RS02685	ribosome small subunit-dependent GTPase A	28.4068007	0.485691362	0.429651082	1.130432071	0.258294206	0.476213232
FOC63_RS01040	NAD(P)H-dependent oxidoreductase	24.62154319	-0.634719108	0.563528923	-1.126329249	0.260026182	0.477601609
FOC63_RS02095	hypothetical protein	0.386323219	-3.325522562	2.949768565	-1.12738423	0.259580064	0.477601609
FOC63_RS04915	M42 family metallopeptidase	56.62133947	-0.57427574	0.509515196	-1.127102283	0.259699238	0.477601609
FOC63_RS08330	DUF3042 family protein	22.88173327	-0.523335833	0.4647298	-1.126107758	0.260119911	0.477601609
FOC63_RS00470	bifunctional DnaQ family exonuclease/ATP-dependent helicase	42.72548864	-0.498815319	0.443924997	-1.123647739	0.261162495	0.477609586
FOC63_RS01520	sodium:proton antiporter	151.0490428	0.402076241	0.35769031	1.12409039	0.260974682	0.477609586
FOC63_RS05425	mechanosensitive ion channel family protein	26.27433456	0.503280646	0.448201915	1.12288821	0.261484975	0.477609586
FOC63_RS08830	iron-containing alcohol dehydrogenase	0.434142998	-3.320774723	2.951337447	-1.125176223	0.260514366	0.477609586
FOC63_RS08940	hypothetical protein	32.21409912	0.448003697	0.399281449	1.122024823	0.261851886	0.477609586
FOC63_RS10570	ribosome biogenesis GTP-binding protein YihA/YsxC	34.08183685	0.410999488	0.365913135	1.123216	0.261345769	0.477609586
FOC63_RS10740	ABC transporter ATP-binding protein	140.8647931	0.576788118	0.514221209	1.121673141	0.262001441	0.477609586
FOC63_RS03625	Holliday junction branch migration protein RuvA	15.50452372	0.755272661	0.673734446	1.121024265	0.262277534	0.477624016
FOC63_RS07465	type II toxin-antitoxin system RelE/ParE family toxin	24.16289696	0.811996097	0.725758774	1.118823672	0.263215371	0.478842263
FOC63_RS10130	DUF2130 domain-containing protein	20.09256858	0.59173348	0.529433178	1.117673588	0.263706427	0.479246068
FOC63_RS07365	multidrug efflux SMR transporter	0.455328848	-2.132910013	1.913765319	-1.114509701	0.265060585	0.481216006
FOC63_RS09970	ABC transporter permease	38.76638064	-0.667707664	0.601352995	-1.110342294	0.266851555	0.483974153
FOC63_RS01025	DUF554 domain-containing protein	10.27914573	0.614773652	0.555205107	1.107291061	0.268168108	0.485867142
FOC63_RS09900	hypothetical protein	11.82794235	0.9122479	0.825723536	1.104786118	0.269252277	0.487335677
FOC63_RS10375	hypothetical protein	5.53699569	-1.9150165	1.735928172	-1.103165748	0.269955193	0.488111877
FOC63_RS03155	5-formyltetrahydrofolate cyclo-ligase	14.94033701	-0.779257037	0.708192059	-1.100347042	0.271180943	0.488924595
FOC63_RS05070	PTS fructose transporter subunit IIB	8.174440097	0.914328908	0.831027955	1.100238448	0.271228243	0.488924595
FOC63_RS10610	hemolysin III family protein	19.88252735	0.67229374	0.610347635	1.101493151	0.270682084	0.488924595
FOC63_RS03765	DHH family phosphoesterase	180.0077543	0.564129359	0.513320156	1.098981508	0.271776132	0.489416877
FOC63_RS02545	NAD(P)/FAD-dependent oxidoreductase	8.5973013	0.560248213	0.510324612	1.097827146	0.272279975	0.489828926
FOC63_RS05385	nucleotide exchange factor GrpE	112.3331858	0.600402371	0.547774263	1.09607627	0.273045398	0.490710247
FOC63_RS06640	GNAT family N-acetyltransferase	3.539695194	-0.848336205	0.774614066	-1.095172734	0.273440969	0.490925771
FOC63_RS02750	response regulator transcription factor	19.93718051	0.660554929	0.603500357	1.094539417	0.27371847	0.490929098
FOC63_RS08740	carbohydrate-binding domain-containing protein	1.685791865	-1.996014908	1.825134682	-1.093626091	0.274119001	0.491152859
FOC63_RS03805	LysM domain-containing protein	344.8918737	-0.523880729	0.479778599	-1.091921837	0.274867459	0.491998938
FOC63_RS01380	ABC transporter ATP-binding protein	32.4266679	0.386946873	0.355457006	1.088589803	0.276334815	0.494128822
FOC63_RS07050	Dps family protein	470.3504252	0.654055782	0.601296634	1.087742298	0.276708889	0.494301436
FOC63_RS05700	acetyl-CoA carboxylase biotin carboxyl carrier protein	70.28352098	0.842697129	0.776867208	1.084737675	0.278037856	0.496177778
FOC63_RS01400	ABC transporter substrate-binding protein	90.86634119	0.415672598	0.383582808	1.083658052	0.278516441	0.496534316
FOC63_RS09485	ABC transporter ATP-binding protein	32.13850522	0.503109385	0.464580456	1.082932739	0.278838279	0.496610975
FOC63_RS02085	helix-turn-helix transcriptional regulator	1.150504032	-1.222006309	1.129172301	-1.08221421	0.279157356	0.496682568
FOC63_RS10425	ABC transporter substrate-binding protein	45.4387983	0.471407758	0.437186157	1.078276955	0.280910178	0.499302423
FOC63_RS07505	UDP-N-acetylmuramoyl-tripeptide--D-alanyl-D-alanine ligase	47.04787523	0.384356497	0.35698378	1.076677761	0.281624251	0.499763467
FOC63_RS07940	C69 family dipeptidase	86.92094055	0.509411478	0.473237481	1.076439419	0.281730781	0.499763467
FOC63_RS06495	sensor histidine kinase	19.9352412	0.594785347	0.553420445	1.07474408	0.282489323	0.500610431
FOC63_RS08165	methionyl aminopeptidase	53.66420368	-0.471668137	0.440062833	-1.07181998	0.283800897	0.502434789
FOC63_RS10320	Cof-type HAD-IIB family hydrolase	4.00575952	-2.245247475	2.096869489	-1.07076167	0.284276606	0.502777195
FOC63_RS03930	DUF951 domain-containing protein	15.3681738	0.811278398	0.7607432	1.066428721	0.286229884	0.503730656
FOC63_RS07805	NADP-dependent isocitrate dehydrogenase	28.01338464	0.535237891	0.501386487	1.067515589	0.285739078	0.503730656
FOC63_RS09175	30S ribosomal protein S1	366.0394254	0.442024394	0.414270335	1.066995044	0.285974074	0.503730656
FOC63_RS10005	30S ribosomal protein S20	48.27037957	-0.482010121	0.451511993	-1.067546661	0.285725055	0.503730656
FOC63_RS10440	ABC transporter ATP-binding protein	72.1389376	-0.540575346	0.50605706	-1.068210265	0.285425675	0.503730656
FOC63_RS03920	DNA polymerase III subunit beta	162.3954367	0.540982928	0.507920054	1.065094641	0.286833104	0.504024934
FOC63_RS08280	DNA/RNA non-specific endonuclease	10.55679714	0.552033513	0.518435089	1.064807388	0.286963101	0.504024934
FOC63_RS09360	NAD kinase	6.493167442	-0.823190169	0.774776386	-1.062487427	0.288014463	0.505373161
FOC63_RS07225	ornithine carbamoyltransferase	7.367806721	0.772470283	0.729220279	1.05930993	0.289458654	0.507407345
FOC63_RS02050	isochorismatase family cysteine hydrolase	92.39247439	0.414080936	0.391617922	1.057359516	0.29034754	0.508465063
FOC63_RS05490	dihydroxy-acid dehydratase	181.1458622	0.587837705	0.556301357	1.056689324	0.290653399	0.508500691
FOC63_RS01090	DNA-formamidopyrimidine glycosylase	48.95407274	-0.595931994	0.56511541	-1.054531488	0.291639652	0.509725438
FOC63_RS10325	Cof-type HAD-IIB family hydrolase	4.766563279	-0.686726615	0.654064907	-1.049936494	0.293747311	0.512905845
FOC63_RS06370	LysM peptidoglycan-binding domain-containing protein	1.215011578	-1.095365191	1.043905543	-1.049295311	0.294042224	0.512917924
FOC63_RS03140	NAD(P)H-dependent glycerol-3-phosphate dehydrogenase	40.76969776	-0.368465264	0.351406374	-1.048544626	0.294387753	0.513018188
FOC63_RS02465	serine hydrolase domain-containing protein	37.64060584	0.56431966	0.541543712	1.042057451	0.297385044	0.517229261
FOC63_RS05565	Fe-S cluster assembly protein SufD	149.5904305	-0.43505532	0.417472557	-1.042117172	0.297357358	0.517229261
FOC63_RS09985	BMP family protein	250.7434495	0.458533309	0.44054609	1.04082937	0.297954747	0.51771454
FOC63_RS01985	ribosome silencing factor	9.115851196	0.510482388	0.492166	1.037215875	0.299635261	0.520127096
FOC63_RS01480	YiiX/YebB-like N1pC/P60 family cysteine hydrolase	5.167456428	0.619854637	0.598500502	1.035679394	0.300351739	0.520863141
FOC63_RS08955	uracil-DNA glycosylase family protein	24.9539215	0.712393213	0.688340577	1.034942929	0.300695565	0.520884409
FOC63_RS09290	sodium:alanine symporter family protein	36.17606797	0.360068362	0.348093738	1.034400572	0.300948937	0.520884409
FOC63_RS05660	enoyl-CoA hydratase	83.77555937	0.471131891	0.457090865	1.030718239	0.302672969	0.523359765
FOC63_RS04375	50S ribosomal protein L14	205.5685835	0.429114074	0.417297899	1.028315923	0.303801243	0.524801178
FOC63_RS05400	molecular chaperone DnaJ	137.2547838	-0.577892147	0.564050631	-1.024539492	0.305580527	0.526343249
FOC63_RS05650	aspartate kinase	59.12788395	0.362155746	0.353295879	1.025077754	0.305326501	0.526343249
FOC63_RS08305	helicase-exonuclease AddAB subunit AddA	106.8098614	0.376857418	0.367602847	1.025175463	0.305280404	0.526343249
FOC63_RS04615	competence type IV pilus minor pilin ComGF	0.653035543	-1.574607972	1.5382473	-1.023637728	0.306006418	0.526567566
FOC63_RS00615	histidine phosphatase family protein	26.83354962	0.717207029	0.703523435	1.01945009	0.307989336	0.527431738
FOC63_RS01220	ASCH domain-containing protein	10.45130043	-0.803713163	0.788235681	-1.019635603	0.307901313	0.527431738
FOC63_RS05875	TIGR00730 family Rossman fold protein	1.570495348	-1.114924263	1.092796088	-1.020249134	0.30761032	0.527431738
FOC63_RS07785	class 1b ribonucleoside-diphosphate reductase subunit alpha	433.6748861	0.478497936	0.468507564	1.021323822	0.307101043	0.527431738
FOC63_RS10600	hydroxymethylglutaryl-CoA reductase, degradative	13.3985881	-0.507985697	0.497443952	-1.021191826	0.307163564	0.527431738
FOC63_RS00060	DUF4044 domain-containing protein	2.685235778	-0.688568993	0.67702628	-1.017049136	0.309130055	0.52786254
FOC63_RS06030	6-phospho-beta-glucosidase	4.236448788	-0.799859391	0.786031015	-1.01759266	0.308871577	0.52786254
FOC63_RS07325	DUF2140 family protein	13.17249828	0.510049584	0.501440014	1.01716969	0.309072712	0.52786254
FOC63_RS09455	peptide chain release factor 1	77.22695555	0.604379534	0.596506477	1.013198612	0.310965303	0.530487744
FOC63_RS08370	hypothetical protein	4.343093151	0.781428041	0.772374685	1.011721455	0.311671254	0.531183257
FOC63_RS01290	aldo/keto reductase	3.26964242	1.080196342	1.068579557	1.01087124	0.312078061	0.531368094
FOC63_RS09475	nucleoid-associated protein	62.63963466	0.510167566	0.506773149	1.0066981	0.314079876	0.534265767
FOC63_RS08510	LysR family transcriptional regulator	0.617343564	-2.356564074	2.346066697	-1.004474458	0.315149977	0.535063974
FOC63_RS09330	redox-sensing transcriptional repressor Rex	55.39398923	0.349569009	0.347844584	1.004957458	0.314917335	0.535063974
FOC63_RS02560	aminotransferase class I/II-fold pyridoxal phosphate-dependent enzyme	2.199243377	-0.882457672	0.881807673	-1.000737121	0.316953916	0.537614214
FOC63_RS11080	3-dehydroquinate synthase	80.09821443	0.382625855	0.382628858	0.999992153	0.317314305	0.537713395
FOC63_RS08605	MarR family transcriptional regulator	27.27728793	0.706099065	0.707386633	0.998179824	0.318192168	0.538688452
FOC63_RS05220	cyclic nucleotide-binding domain-containing protein	25.17528175	0.446084191	0.447526719	0.996776664	0.318872928	0.539328285
FOC63_RS06760	23S rRNA (adenine(2503)-C(2))-methyltransferase RlmN	83.73304604	0.563091419	0.566092455	0.994698683	0.319882835	0.540523083
FOC63_RS01485	peroxide stress protein YaaA	14.22190403	-0.5634913	0.567223801	-0.993419704	0.320505463	0.54106183
FOC63_RS04320	30S ribosomal protein S10	347.9456858	0.441809506	0.445499792	0.991716526	0.321335827	0.541715292
FOC63_RS06660	GNAT family protein	14.41325618	-0.488761246	0.493321818	-0.990755381	0.321805042	0.541715292
FOC63_RS08660	ABC transporter substrate-binding protein	53.14591801	-2.024833291	2.042516035	-0.991342666	0.321518286	0.541715292
FOC63_RS00575	RNA polymerase sigma factor	1.778060667	-1.02042487	1.031773074	-0.989001259	0.322662526	0.542133923
FOC63_RS01780	ATP-binding protein	1.094055555	-2.760947255	2.791428978	-0.989080244	0.322623883	0.542133923
FOC63_RS10345	MupG family TIM beta-alpha barrel fold protein	7.149927801	-0.810951702	0.824646741	-0.983392842	0.325414132	0.546241818
FOC63_RS03435	Hsp33 family molecular chaperone HslO	101.0652287	0.548444851	0.559780828	0.979749258	0.327209905	0.546679963
FOC63_RS03820	energy-coupling factor ABC transporter ATP-binding protein	29.90052714	0.324265682	0.330811408	0.980213121	0.326980929	0.546679963
FOC63_RS09500	methyltransferase type 11	0.512615832	-2.891804159	2.949616402	-0.980400081	0.32688867	0.546679963
FOC63_RS10785	6-carboxytetrahydropterin synthase QueD	7.072917285	0.838757847	0.85588764	0.979985933	0.327093063	0.546679963
FOC63_RS10930	KH domain-containing protein	39.19867904	0.339059279	0.345682827	0.980839234	0.326672027	0.546679963
FOC63_RS10580	hypothetical protein	1.679556291	-0.934100471	0.955341345	-0.977766194	0.328189974	0.547803509
FOC63_RS03445	ATP-dependent Clp protease ATP-binding subunit	230.9703418	0.492432474	0.505041487	0.975033708	0.32954354	0.549033718
FOC63_RS08705	cyclophilin-like fold protein	0.512569797	-1.314259901	1.347454779	-0.975364755	0.32937936	0.549033718
FOC63_RS00375	5'-methylthioadenosine/S-adenosylhomocysteine nucleosidase	1.097098236	-2.385373005	2.451996615	-0.972828833	0.33063838	0.550342949
FOC63_RS07315	DegV family protein	60.48895818	0.422287771	0.434716315	0.971409989	0.331344156	0.550488752
FOC63_RS07745	hypothetical protein	7.730819176	-1.868440401	1.922996146	-0.971629821	0.331234741	0.550488752
FOC63_RS11095	class I SAM-dependent rRNA methyltransferase	70.43507423	0.492336586	0.508392603	0.968418076	0.332835616	0.552451287
FOC63_RS03330	PTS sugar transporter subunit IIB	23.83222625	0.891443779	0.922323406	0.966519741	0.333784174	0.553509882
FOC63_RS06860	type VII secretion protein EssC	0.459921009	-2.836492498	2.947075455	-0.962477053	0.335810025	0.556351306
FOC63_RS04925	PTS cellobiose transporter subunit IIB	10.64375873	-0.896180601	0.932712474	-0.960832653	0.336636318	0.55668457
FOC63_RS08945	nitroreductase family protein	108.0321247	0.416991997	0.433800202	0.96125358	0.336424682	0.55668457
FOC63_RS01015	UbiD family decarboxylase	2.12158308	-1.521762331	1.590380696	-0.956854126	0.338640888	0.557411665
FOC63_RS01065	ribonuclease R	80.44245824	0.2991812	0.312229138	0.958210375	0.337956687	0.557411665
FOC63_RS02165	membrane protein	6.102261139	-0.647289141	0.674869035	-0.959132968	0.337491764	0.557411665
FOC63_RS02530	MerR family transcriptional regulator	22.81350639	0.569215703	0.594768172	0.957037936	0.338548108	0.557411665
FOC63_RS08345	cystathionine beta-lyase	27.3290626	0.668426804	0.697672674	0.958080815	0.338022009	0.557411665
FOC63_RS09225	6-phosphofructokinase	220.0100548	0.44915104	0.469816358	0.956014051	0.339065136	0.557594651
FOC63_RS03225	phenolic acid decarboxylase	10.78732425	0.579791148	0.607733899	0.954021404	0.340072808	0.558129837
FOC63_RS05415	ECF transporter S component	33.29419852	0.77478254	0.811558372	0.954684921	0.339737058	0.558129837
FOC63_RS11340	alpha/beta hydrolase	2.996494394	-0.646937474	0.67847858	-0.953512009	0.340330715	0.558129837
FOC63_RS05610	ATP-binding cassette domain-containing protein	63.85407998	0.286256349	0.30070022	0.951965876	0.341114288	0.558386533
FOC63_RS08800	GNAT family N-acetyltransferase	11.21640435	-0.404374906	0.42457556	-0.952421534	0.340883243	0.558386533
FOC63_RS00045	ATP-binding cassette domain-containing protein	9.315406352	-0.590147924	0.621242256	-0.949948137	0.342138606	0.559548997
FOC63_RS04235	phosphoribosylamine--glycine ligase	19.2954222	0.495079341	0.523433901	0.945829722	0.344235443	0.562411519
FOC63_RS06470	methionyl-tRNA formyltransferase	62.24467157	0.475574521	0.503109117	0.945271125	0.344520476	0.562411519
FOC63_RS02590	tRNA (adenosine(37)-N6)-threonylcarbamoyltransferase complex dimerization subunit type 1 TsaB	13.98479992	-0.430998763	0.456650073	-0.943827207	0.345257955	0.563099284
FOC63_RS00010	extracellular solute-binding protein	183.8105063	0.463294331	0.492053945	0.941551909	0.346422101	0.564028085
FOC63_RS08085	2-isopropylmalate synthase	48.94812227	0.43147425	0.458295386	0.941476313	0.346460822	0.564028085
FOC63_RS00145	CPBP family intramembrane glutamic endopeptidase	1.092104631	-2.314431897	2.468358994	-0.937639907	0.348429496	0.564139029
FOC63_RS00315	pullulanase	163.6991868	0.560507691	0.597442506	0.938178461	0.348152705	0.564139029
FOC63_RS02375	phosphatase PAP2 family protein	3.92850861	-0.630484938	0.671723397	-0.938607975	0.347932057	0.564139029
FOC63_RS02785	peptide cleavage/export ABC transporter	28.05205481	0.604043491	0.642541269	0.940085128	0.347173897	0.564139029
FOC63_RS09190	CidA/LrgA family protein	5.520879169	0.603775394	0.643106453	0.938842071	0.347811835	0.564139029
FOC63_RS11255	transporter substrate-binding domain-containing protein	52.12623542	0.462091346	0.492723102	0.937831703	0.348330906	0.564139029
FOC63_RS00195	3-phosphoshikimate 1-carboxyvinyltransferase	45.40073611	0.427044428	0.456707679	0.935049811	0.34976263	0.565783146
FOC63_RS05735	PTS system mannose/fructose/sorbose family transporter subunit IID	327.0271778	0.476536415	0.510140967	0.93412693	0.350238422	0.565824896
FOC63_RS05855	YlxQ-related RNA-binding protein	57.20187552	0.502579771	0.538227957	0.933767494	0.350423841	0.565824896
FOC63_RS09910	phosphopantothenate--cysteine ligase	20.36096856	0.47782703	0.513195898	0.931081156	0.351811585	0.567551117
FOC63_RS05585	D-alanyl-D-alanine carboxypeptidase PBP3	25.82607503	0.390577033	0.420181389	0.929543866	0.352607303	0.567806155
FOC63_RS08080	uridine kinase	17.84117494	0.339846261	0.365574344	0.929622843	0.352566396	0.567806155
FOC63_RS06670	valine--tRNA ligase	103.9863483	0.30490758	0.32908039	0.926544364	0.354163153	0.569604003
FOC63_RS06825	type VII secretion protein EssC	0.514021316	-2.7267871	2.946146681	-0.925543564	0.354683234	0.569604003
FOC63_RS07005	anthranilate synthase component I	4.563012592	0.735199462	0.794329514	0.925559795	0.354674796	0.569604003
FOC63_RS10895	NAD(P)/FAD-dependent oxidoreductase	25.13188665	0.348999517	0.378369898	0.92237654	0.356332203	0.571736624
FOC63_RS08730	MFS transporter	1.228613883	-1.206822575	1.31306791	-0.919086184	0.358050495	0.573782595
FOC63_RS10330	sugar O-acetyltransferase	11.67210381	-0.8441492	0.918850274	-0.918701582	0.358251682	0.573782595
FOC63_RS02650	30S ribosomal protein S7	361.9336097	0.372189746	0.405497685	0.917859115	0.358692629	0.573972661
FOC63_RS00350	phosphoserine phosphatase SerB	10.04054548	0.448606481	0.489243833	0.916938448	0.359174895	0.574013336
FOC63_RS03150	rhomboid family intramembrane serine protease	13.62617661	-0.542083269	0.591419329	-0.916580237	0.359362644	0.574013336
FOC63_RS07110	hypothetical protein	32.48895676	0.371862098	0.406258339	0.915334066	0.360016281	0.574542111
FOC63_RS08035	type B 50S ribosomal protein L31	58.78993381	0.349194427	0.382421889	0.913113076	0.361183074	0.575888142
FOC63_RS04605	competence type IV pilus minor pilin ComGD	0.427798231	-1.270259678	1.394139157	-0.911142673	0.362220205	0.57702521
FOC63_RS00320	phosphoribosyl-ATP diphosphatase	2.243428936	0.584712737	0.642508443	0.910046776	0.362797842	0.577141663
FOC63_RS03455	small multi-drug export protein	44.54616378	-0.394578553	0.433710253	-0.909774555	0.362941416	0.577141663
FOC63_RS00055	GTPase ObgE	53.68991889	0.287356083	0.317275184	0.905699839	0.365094748	0.578761471
FOC63_RS01500	hypothetical protein	52.336455	-0.395392724	0.435986272	-0.906892601	0.364463594	0.578761471
FOC63_RS02905	malolactic enzyme	141.6358995	0.438967206	0.484947499	0.905185009	0.365367382	0.578761471
FOC63_RS07535	1-acyl-sn-glycerol-3-phosphate acyltransferase	134.4611732	0.595725415	0.658424197	0.904774487	0.365584871	0.578761471
FOC63_RS09230	pyruvate kinase	641.4495174	0.273993514	0.302751466	0.905011354	0.365459372	0.578761471
FOC63_RS02160	elongation factor P	337.4888285	0.478018746	0.530626638	0.900857047	0.367664331	0.581536567
FOC63_RS06605	recombination regulator RecX	4.390672287	0.724743676	0.808132444	0.896812993	0.369818714	0.584425137
FOC63_RS05920	TetR/AcrR family transcriptional regulator	47.95306801	0.514672432	0.575220904	0.89473875	0.370926759	0.585656523
FOC63_RS00450	asparagine--tRNA ligase	65.70067936	0.231038942	0.258696526	0.893088692	0.371809678	0.586530591
FOC63_RS06135	DUF3102 domain-containing protein	4.524446902	-2.454352844	2.750269345	-0.892404538	0.37217614	0.586589119
FOC63_RS01445	polysaccharide biosynthesis protein	74.05249828	0.35763979	0.403023416	0.887392086	0.374867843	0.588747467
FOC63_RS01650	RNA methyltransferase	6.674340729	0.460243242	0.518259437	0.888055691	0.374510795	0.588747467
FOC63_RS05295	NYN domain-containing protein	10.29790132	-0.487199069	0.548890442	-0.88760713	0.374752117	0.588747467
FOC63_RS07525	GIY-YIG nuclease family protein	2.938270816	0.905463449	1.020141357	0.887586258	0.374763349	0.588747467
FOC63_RS00795	amino acid ABC transporter permease	38.32572834	0.312566467	0.353955029	0.883068304	0.377199368	0.59188729
FOC63_RS11310	acyl-CoA dehydratase activase-related protein	79.52101942	0.355901195	0.405721785	0.877205041	0.380375279	0.596345397
FOC63_RS00390	hydrolase	29.09674574	0.413612094	0.472357548	0.875633502	0.381229306	0.597158659
FOC63_RS03630	DNA mismatch repair endonuclease MutL	58.8847088	0.336953372	0.385416489	0.874257799	0.381977876	0.597446755
FOC63_RS09735	response regulator transcription factor	16.05372909	0.394154192	0.450945016	0.874062643	0.38208414	0.597446755
FOC63_RS06020	beta-glucoside-specific PTS transporter subunit IIABC	14.62112106	-0.450567036	0.516162507	-0.872917019	0.382708309	0.597897806
FOC63_RS02140	sucrose-6-phosphate hydrolase	51.44885563	0.591897399	0.686674668	0.861976459	0.388700472	0.604375119
FOC63_RS02155	Asp23/Gls24 family envelope stress response protein	158.6512622	0.437925864	0.508252044	0.86163129	0.388890447	0.604375119
FOC63_RS02365	alcohol dehydrogenase catalytic domain-containing protein	168.6687575	0.482671177	0.559458153	0.862747597	0.388276257	0.604375119
FOC63_RS02600	ribonuclease J	201.3098538	0.355860532	0.412796324	0.862072919	0.388647393	0.604375119
FOC63_RS03230	PadR family transcriptional regulator	17.9562911	0.440582652	0.510918214	0.862334989	0.388503204	0.604375119
FOC63_RS06525	helicase-related protein	4.052924744	-0.648379285	0.750017791	-0.864485206	0.387321404	0.604375119
FOC63_RS01535	TIGR01212 family radical SAM protein	43.99711081	-0.330428754	0.384408469	-0.859577196	0.39002215	0.604667226
FOC63_RS03740	TetR/AcrR family transcriptional regulator	11.1637091	-0.60802844	0.707352333	-0.859583565	0.390018638	0.604667226
FOC63_RS07545	DNA internalization-related competence protein ComEC/Rec2	2.551718987	-0.671747451	0.781609202	-0.859441584	0.390096936	0.604667226
FOC63_RS02820	TatD family hydrolase	10.58873053	0.404174996	0.470663898	0.858733798	0.390487399	0.604746138
FOC63_RS07330	HU family DNA-binding protein	688.4819537	0.315273092	0.368186987	0.856285264	0.39184001	0.606313691
FOC63_RS07975	cupin domain-containing protein	3.26101722	0.662180888	0.777971156	0.851163803	0.394678367	0.610175496
FOC63_RS01735	helix-turn-helix domain-containing protein	0.746163549	-2.503422573	2.943601354	-0.850462502	0.395068	0.610248142
FOC63_RS04345	30S ribosomal protein S19	107.8386827	-0.283188842	0.336074891	-0.842636118	0.399431985	0.611712871
FOC63_RS04390	type Z 30S ribosomal protein S14	139.9692198	0.421614609	0.500118962	0.843028641	0.399212426	0.611712871
FOC63_RS04635	helix-turn-helix transcriptional regulator	3.705525332	-0.790431013	0.937169308	-0.843423922	0.398991398	0.611712871
FOC63_RS05605	ABC transporter ATP-binding protein	69.09277	0.254147121	0.301621683	0.842602291	0.399450909	0.611712871
FOC63_RS07550	DNA polymerase III subunit delta	10.17777783	0.418329246	0.494586374	0.84581636	0.397655197	0.611712871
FOC63_RS08250	F0F1 ATP synthase subunit gamma	292.5694911	0.36650123	0.434896824	0.842731446	0.399378656	0.611712871
FOC63_RS09785	DNA-processing protein DprA	0.870063463	-0.914545196	1.083292641	-0.844227276	0.398542415	0.611712871
FOC63_RS09990	deoxyribose-phosphate aldolase	166.3486839	-0.426183044	0.504398102	-0.844933876	0.398147759	0.611712871
FOC63_RS11025	50S ribosomal protein L21	154.9164964	-0.305090179	0.360821156	-0.845544043	0.397807153	0.611712871
FOC63_RS11050	DUF6556 family protein	75.6283069	0.464313309	0.549683743	0.844691725	0.398282981	0.611712871
FOC63_RS07295	polyprenyl synthetase family protein	39.50461094	-0.38532964	0.458261648	-0.840850729	0.400431564	0.612687814
FOC63_RS04795	hypothetical protein	14.57597947	0.601440689	0.718272382	0.83734347	0.402399532	0.615170443
FOC63_RS08350	ribonuclease Z	13.8736323	-0.473921348	0.566552706	-0.836500017	0.402873667	0.615367068
FOC63_RS00920	threonine--tRNA ligase	166.540375	-0.272637236	0.326626404	-0.834706662	0.40388289	0.615852249
FOC63_RS08765	NAD(P)H-dependent oxidoreductase	1.467670497	-0.961644577	1.151627153	-0.835031177	0.403700155	0.615852249
FOC63_RS05360	PFL family protein	46.59131879	0.392482006	0.47082397	0.833606679	0.404502661	0.616269666
FOC63_RS05115	alpha-galactosidase	17.77325214	0.428403207	0.515535102	0.830987464	0.405980711	0.617992861
FOC63_RS01160	50S ribosomal protein L1	321.694444	0.322258708	0.388813615	0.828825679	0.407203056	0.618964802
FOC63_RS04360	50S ribosomal protein L16	390.3620924	-0.436834395	0.5271772	-0.828629149	0.407314289	0.618964802
FOC63_RS09215	GntR family transcriptional regulator	23.1515787	-0.383845771	0.463626831	-0.827919667	0.407715996	0.61904705
FOC63_RS00790	transporter substrate-binding domain-containing protein	40.74510177	0.2576045	0.312674232	0.823875055	0.410010556	0.620942857
FOC63_RS04680	YtpR family tRNA-binding protein	29.47049918	-0.461660277	0.560271409	-0.823993995	0.40994297	0.620942857
FOC63_RS05575	Fe-S cluster assembly sulfur transfer protein SufU	30.90896336	0.344639202	0.41804978	0.82439752	0.409713723	0.620942857
FOC63_RS06805	type VII secretion protein EsaA	0.977232241	-2.414870222	2.941990042	-0.820828823	0.411743779	0.622509057
FOC63_RS06885	hypothetical protein	0.514182135	-2.419046072	2.945084582	-0.821384244	0.411427436	0.622509057
FOC63_RS03020	ABC transporter permease	0.866614742	-2.301145238	2.816049272	-0.817153756	0.413840566	0.623137262
FOC63_RS04385	50S ribosomal protein L5	221.0949735	0.341806539	0.417869841	0.817973697	0.413372207	0.623137262
FOC63_RS04560	metal ABC transporter permease	39.45935595	0.416246814	0.509144973	0.817540851	0.413619414	0.623137262
FOC63_RS07730	riboflavin synthase	0.440818646	-1.649880206	2.019351856	-0.817034536	0.413908692	0.623137262
FOC63_RS07870	DUF1003 domain-containing protein	14.80873645	-0.381025217	0.465852828	-0.817908992	0.413409155	0.623137262
FOC63_RS10370	PTS cellobiose transporter subunit IIB	19.4997979	-0.724622864	0.889146972	-0.814964103	0.415092858	0.624392213
FOC63_RS02495	phosphate signaling complex protein PhoU	3.721255949	-0.80848379	0.994728883	-0.812767985	0.416351094	0.62575637
FOC63_RS03860	IMP dehydrogenase	188.6534786	0.285298657	0.352462998	0.809442861	0.418260457	0.626171808
FOC63_RS04355	30S ribosomal protein S3	533.0331301	0.391760614	0.484117959	0.809225534	0.41838543	0.626171808
FOC63_RS09335	DUF1831 domain-containing protein	9.823691114	0.433736513	0.534860464	0.810933958	0.417403598	0.626171808
FOC63_RS09960	FAD-dependent oxidoreductase	385.2402023	-0.499246409	0.616652067	-0.809607939	0.418165544	0.626171808
FOC63_RS11045	cysteine desulfurase family protein	22.47447171	0.276870886	0.341515133	0.810713377	0.41753029	0.626171808
FOC63_RS00410	chloride channel protein	169.7323366	0.357061218	0.442234676	0.807402128	0.419434841	0.626689138
FOC63_RS01595	SMC-Scp complex subunit ScpB	35.26578387	0.493237093	0.610704147	0.807653091	0.419290314	0.626689138
FOC63_RS06390	nicotinate phosphoribosyltransferase	27.04173112	0.277007847	0.344270597	0.804622438	0.42103759	0.628556536
FOC63_RS09235	signal peptidase I	35.83115355	0.419516727	0.521982142	0.803699386	0.421570609	0.628825171
FOC63_RS07040	Nramp family divalent metal transporter	167.0735553	0.489377789	0.60961594	0.802764095	0.422111099	0.629104491
FOC63_RS09925	phospho-sugar mutase	260.4265682	0.470368542	0.586446902	0.802065013	0.422515352	0.62918047
FOC63_RS10545	ATP-dependent Clp protease ATP-binding subunit	525.7055983	0.505170667	0.631501665	0.799951441	0.423738932	0.630475387
FOC63_RS07170	YggS family pyridoxal phosphate-dependent enzyme	154.0851353	0.259599129	0.324875682	0.79907221	0.424248542	0.630706723
FOC63_RS01395	branched-chain amino acid ABC transporter permease	52.69571473	0.331807042	0.417694816	0.794376728	0.426976148	0.632123457
FOC63_RS02595	DNA-dependent RNA polymerase subunit epsilon	30.40124492	0.505983644	0.635973234	0.79560525	0.426261514	0.632123457
FOC63_RS03025	ABC transporter ATP-binding protein	0.844391987	-0.956647728	1.201988843	-0.795887361	0.426097508	0.632123457
FOC63_RS03305	transcription antiterminator	47.92080559	0.473829858	0.595785869	0.795302276	0.42643769	0.632123457
FOC63_RS07595	GNAT family N-acetyltransferase	2.182658674	-0.558804092	0.70339198	-0.794441943	0.426938195	0.632123457
FOC63_RS00180	LCP family protein	51.22651025	0.358552851	0.453019981	0.791472488	0.428668325	0.633276295
FOC63_RS00305	glycerate kinase	19.52545967	-0.41469367	0.523723905	-0.79181734	0.42846719	0.633276295
FOC63_RS00430	flavodoxin	62.34922154	-0.288534064	0.365916137	-0.788525115	0.430389614	0.633276295
FOC63_RS01145	S1 RNA-binding domain-containing protein	35.46462191	0.385586994	0.488528809	0.789281997	0.429947206	0.633276295
FOC63_RS01205	NUDIX hydrolase	78.50642132	0.482112872	0.612633956	0.786950947	0.431310582	0.633276295
FOC63_RS01245	aminoacyltransferase	52.00280872	0.411703678	0.522160261	0.788462295	0.430426345	0.633276295
FOC63_RS02000	nicotinate-nucleotide adenylyltransferase	30.81774306	0.316207508	0.4009437	0.788658129	0.430311847	0.633276295
FOC63_RS04675	thioredoxin family protein	6.607403408	0.502231311	0.637756024	0.787497557	0.430990658	0.633276295
FOC63_RS08710	cyclophilin-like fold protein	1.367666749	-0.803285996	1.019413893	-0.78798808	0.430703678	0.633276295
FOC63_RS08840	NAD(P)H-binding protein	3.155734038	0.514306647	0.650123594	0.791090574	0.428891139	0.633276295
FOC63_RS07335	hypothetical protein	1.396175446	0.704156204	0.896675017	0.785297004	0.432279452	0.634176033
FOC63_RS04865	replication-associated recombination protein A	18.95725473	0.412282101	0.526189473	0.78352404	0.433319442	0.635178541
FOC63_RS00745	Cof-type HAD-IIB family hydrolase	15.48026937	0.361582286	0.461885232	0.782840111	0.43372101	0.63524434
FOC63_RS08640	dihydrolipoyl dehydrogenase	356.6004942	0.466715721	0.596667704	0.782203759	0.434094835	0.635269435
FOC63_RS00365	ATP phosphoribosyltransferase regulatory subunit	33.21804245	0.449202252	0.575803134	0.780131655	0.435313386	0.635326974
FOC63_RS02500	phosphate ABC transporter ATP-binding protein PstB	0.473693741	-1.254602562	1.607574165	-0.78043215	0.43513655	0.635326974
FOC63_RS02680	ribulose-phosphate 3-epimerase	43.47606171	0.460836309	0.591034832	0.779710914	0.435561053	0.635326974
FOC63_RS10365	PRD domain-containing protein	55.66623319	-0.71399072	0.915093727	-0.780237804	0.435250914	0.635326974
FOC63_RS03490	Rgg/GadR/MutR family transcriptional regulator	10.03829318	0.445088246	0.573957214	0.775472867	0.438060292	0.635982216
FOC63_RS05545	undecaprenyl-diphosphate phosphatase	49.66469062	0.248352453	0.320324075	0.775316226	0.438152823	0.635982216
FOC63_RS05850	YlxR family protein	61.66145083	0.568703877	0.731221344	0.777745182	0.436719251	0.635982216
FOC63_RS07620	hypothetical protein	2.726599046	0.490361336	0.632142747	0.775712983	0.437918472	0.635982216
FOC63_RS10350	PTS cellobiose transporter subunit IIC	60.4386825	-0.615942428	0.793628231	-0.776109524	0.437684321	0.635982216
FOC63_RS10940	hypothetical protein	0.613413402	-0.8464398	1.088622032	-0.777533226	0.436844239	0.635982216
FOC63_RS05780	LCP family protein	101.0917956	0.222139222	0.286875713	0.774339591	0.438729997	0.636301405
FOC63_RS03915	chromosomal replication initiator protein DnaA	83.86443654	-0.414898973	0.537054955	-0.772544727	0.439791867	0.637322469
FOC63_RS01505	pyruvate formate-lyase-activating protein	48.30595959	-0.398131048	0.516397046	-0.770978554	0.440719644	0.638147711
FOC63_RS05725	serine--tRNA ligase	68.95313949	-0.358167184	0.465361337	-0.769653935	0.441505202	0.638352863
FOC63_RS06415	DUF1273 domain-containing protein	3.214923383	0.663843616	0.862660052	0.769530958	0.441578174	0.638352863
FOC63_RS05540	DUF2207 domain-containing protein	74.5012628	-0.370252588	0.484542039	-0.764128927	0.444790415	0.642475044
FOC63_RS10615	type 2 isopentenyl-diphosphate Delta-isomerase	16.57488067	0.374552767	0.491626445	0.761864563	0.446140842	0.643903436
FOC63_RS05290	23S rRNA (guanosine(2251)-2'-O)-methyltransferase RlmB	35.8326911	0.569836196	0.750993615	0.758776352	0.447986354	0.645891196
FOC63_RS08845	stress response transcriptional regulator NmlR	12.81753952	-0.313177588	0.412974116	-0.758346774	0.448243413	0.645891196
FOC63_RS11100	LTA synthase family protein	178.6842441	0.35448574	0.467992732	0.757459925	0.448774366	0.646133505
FOC63_RS01100	diacylglycerol kinase	22.4424578	-0.407078443	0.541086287	-0.752335537	0.451849302	0.649510578
FOC63_RS05230	MurR/RpiR family transcriptional regulator	8.816380725	-0.588298007	0.781670965	-0.752615913	0.451680752	0.649510578
FOC63_RS02910	LysR family transcriptional regulator	36.79821399	0.264154631	0.351434238	0.7516474	0.45226313	0.649581157
FOC63_RS00785	amino acid ABC transporter ATP-binding protein	67.64161098	-0.345394626	0.4603292	-0.750320914	0.45306145	0.649679905
FOC63_RS10470	folylpolyglutamate synthase/dihydrofolate synthase family protein	24.42367405	0.300629909	0.400643174	0.750368229	0.45303296	0.649679905
FOC63_RS01320	3-phosphoglycerate dehydrogenase family protein	112.2918034	-0.474227648	0.633994995	-0.747999041	0.454460736	0.650638723
FOC63_RS07300	TlyA family RNA methyltransferase	55.4872042	0.430085814	0.574574142	0.748529707	0.454140713	0.650638723
FOC63_RS01055	MurR/RpiR family transcriptional regulator	4.342670988	-0.502298058	0.673097191	-0.74624893	0.455517056	0.651104235
FOC63_RS08745	MFS transporter	2.821034783	-0.829914371	1.111610395	-0.746587451	0.455312626	0.651104235
FOC63_RS07610	peptidyl-prolyl cis-trans isomerase	293.8986376	0.333584931	0.447791946	0.744955182	0.456298814	0.651698627
FOC63_RS05110	AraC family transcriptional regulator	5.480314294	-0.410298513	0.555454872	-0.738671194	0.460106682	0.656610577
FOC63_RS00050	hypothetical protein	20.98369049	0.344317529	0.468996527	0.73415795	0.462852478	0.657893267
FOC63_RS00285	lipid II isoglutaminyl synthase subunit MurT	62.41070122	0.312015746	0.424175329	0.735582021	0.461985107	0.657893267
FOC63_RS06650	DUF1912 family protein	17.28120854	0.445654699	0.605520236	0.735986466	0.461738934	0.657893267
FOC63_RS07985	glycoside hydrolase family 73 protein	134.8118417	0.445795998	0.607033773	0.734384176	0.462714628	0.657893267
FOC63_RS09440	4-oxalocrotonate tautomerase	10.16471069	0.471063318	0.641118833	0.734751958	0.46249057	0.657893267
FOC63_RS07735	bifunctional 3,4-dihydroxy-2-butanone-4-phosphate synthase/GTP cyclohydrolase II	5.842466181	0.745681412	1.020986069	0.73035415	0.465173737	0.660639352
FOC63_RS08650	iron chelate uptake ABC transporter family permease subunit	25.05879643	-1.636432635	2.24237264	-0.729777293	0.465526326	0.660639352
FOC63_RS02985	V-type ATP synthase subunit K	51.30695266	-0.307835933	0.423905502	-0.726189991	0.467722307	0.663227252
FOC63_RS00555	aminoacyltransferase	63.62926922	-0.308324067	0.425934258	-0.723877127	0.469141173	0.664181582
FOC63_RS07765	magnesium transporter CorA family protein	1.965578358	-1.302066614	1.797793669	-0.724258093	0.4689073	0.664181582
FOC63_RS05410	bifunctional hydroxymethylpyrimidine kinase/phosphomethylpyrimidine kinase	12.22334396	0.461826279	0.640685427	0.720831565	0.471013152	0.6662761
FOC63_RS08995	chloride channel protein	38.61723097	-0.373204014	0.518593826	-0.719646081	0.471742932	0.6662761
FOC63_RS10805	ABC-F family ATP-binding cassette domain-containing protein	51.11812925	0.413196174	0.574060412	0.719778206	0.471661565	0.6662761
FOC63_RS00685	prolipoprotein diacylglyceryl transferase	61.9021969	-0.392453849	0.546835483	-0.717681755	0.472953536	0.667456614
FOC63_RS03845	S4 domain-containing protein YaaA	7.002204615	0.499796655	0.700465496	0.713520734	0.475523588	0.669594469
FOC63_RS04590	competence type IV pilus ATPase ComGA	0.352944008	-1.150502115	1.612695487	-0.713403196	0.475596296	0.669594469
FOC63_RS05535	ABC transporter permease subunit	64.65985746	0.22822896	0.319787999	0.713688322	0.475419929	0.669594469
FOC63_RS01605	site-specific tyrosine recombinase XerD	58.68648429	0.329840629	0.463703592	0.711317823	0.47688731	0.670881752
FOC63_RS02810	DUF1697 domain-containing protein	7.019865801	-0.387007475	0.544842744	-0.710310414	0.477511664	0.671229892
FOC63_RS03300	L-ascorbate 6-phosphate lactonase	144.7452693	0.572051731	0.806476798	0.709321995	0.478124682	0.671561561
FOC63_RS06410	Holliday junction resolvase RecU	58.53996638	0.347947976	0.491306603	0.708209443	0.478815203	0.672001478
FOC63_RS11020	ribosomal-processing cysteine protease Prp	129.7283109	0.323203993	0.456984909	0.707253098	0.479409207	0.672305352
FOC63_RS08230	F0F1 ATP synthase subunit A	7.189241445	-1.020595769	1.445591359	-0.70600572	0.48018458	0.672862893
FOC63_RS05740	PTS mannose/fructose/sorbose transporter subunit IIC	170.2269961	-0.303282229	0.430437981	-0.704589842	0.481065522	0.673341214
FOC63_RS07480	hypothetical protein	2.491930312	-1.435808951	2.042320714	-0.703028149	0.482038208	0.673341214
FOC63_RS08555	ABC transporter ATP-binding protein	6.274133773	-0.449488515	0.639288591	-0.703107362	0.481988844	0.673341214
FOC63_RS11275	glycogen/starch/alpha-glucan family phosphorylase	145.7380603	0.373753345	0.531271293	0.70350751	0.481739528	0.673341214
FOC63_RS10070	thioredoxin domain-containing protein	36.28715258	0.298275536	0.424943678	0.70191781	0.482730421	0.673779686
FOC63_RS10855	aldo/keto reductase	25.692012	0.449924692	0.644931405	0.697631855	0.485407455	0.676985651
FOC63_RS02580	tRNA (adenosine(37)-N6)-threonylcarbamoyltransferase complex transferase subunit TsaD	31.91583844	-0.321552214	0.465169836	-0.691257664	0.489403632	0.681482812
FOC63_RS05560	Fe-S cluster assembly ATPase SufC	86.99014474	-0.275386419	0.39851534	-0.691030913	0.489546115	0.681482812
FOC63_RS09390	glycoside hydrolase family 1 protein	67.30784407	-0.464811912	0.672997748	-0.69065894	0.489779898	0.681482812
FOC63_RS07260	bifunctional methylenetetrahydrofolate dehydrogenase/methenyltetrahydrofolate cyclohydrolase	13.66598251	0.332095831	0.483379969	0.687028533	0.492064748	0.684127491
FOC63_RS10555	YoaK family protein	29.89850242	0.491140161	0.715564177	0.686367732	0.492481247	0.684172466
FOC63_RS01840	16S rRNA (guanine(527)-N(7))-methyltransferase RsmG	11.03185391	0.346711093	0.505922669	0.685304521	0.49315178	0.684570007
FOC63_RS01195	5'-methylthioadenosine/adenosylhomocysteine nucleosidase	14.38166016	0.314945491	0.461941728	0.681786191	0.495374157	0.686529432
FOC63_RS01390	branched-chain amino acid ABC transporter permease	84.10319383	-0.315750279	0.462760569	-0.682318892	0.49503733	0.686529432
FOC63_RS01930	amidohydrolase	0.738926842	-1.785710821	2.621265946	-0.681239851	0.495719736	0.686529432
FOC63_RS01495	manganese-dependent inorganic pyrophosphatase	117.213334	0.323049695	0.474922686	0.680215338	0.496368122	0.686575987
FOC63_RS02800	type II CAAX endopeptidase family protein	0.902580155	-0.753666592	1.108384427	-0.679968586	0.496524352	0.686575987
FOC63_RS07585	competence protein CoiA family protein	22.79404531	0.559012528	0.825128107	0.677485742	0.498097814	0.688217382
FOC63_RS00015	sugar ABC transporter permease	109.5177081	0.385139712	0.571074987	0.674411804	0.50004954	0.689533861
FOC63_RS08340	GTPase HflX	92.5351051	-0.358169728	0.531766374	-0.673547154	0.50059926	0.689533861
FOC63_RS09285	cation diffusion facilitator family transporter	31.11715474	-0.359559735	0.532447164	-0.675296555	0.499487372	0.689533861
FOC63_RS10820	DegV family protein	33.48719892	0.238403769	0.353784258	0.673867657	0.500395456	0.689533861
FOC63_RS08720	MATE family efflux transporter	4.328510629	-0.477680522	0.71262461	-0.670311572	0.502659192	0.691836183
FOC63_RS02445	DNA polymerase IV	15.29372848	-0.28813368	0.430392708	-0.669466918	0.503197677	0.692042519
FOC63_RS01225	3-oxoacyl-ACP reductase	3.517795732	-0.456051739	0.682865958	-0.667849574	0.504229618	0.692926659
FOC63_RS02765	bacteriocin biosynthesis protein	1.38367874	-0.613447076	0.920254452	-0.666605932	0.505023879	0.69348306
FOC63_RS00770	MBL fold metallo-hydrolase	39.67576099	0.284546296	0.427945368	0.664912667	0.506106354	0.693899473
FOC63_RS09140	glycerol-3-phosphate 1-O-acyltransferase PlsY	18.23016105	0.246686275	0.370723825	0.665417915	0.505783229	0.693899473
FOC63_RS06395	ammonia-dependent NAD(+) synthetase	10.91704854	-0.307909809	0.46569312	-0.661186083	0.508492985	0.695523426
FOC63_RS06460	DNA-directed RNA polymerase subunit omega	9.667884929	-0.37218203	0.563898321	-0.660016206	0.50924343	0.695523426
FOC63_RS07095	YqgQ family protein	4.114392221	0.425074011	0.642324025	0.661775046	0.508115401	0.695523426
FOC63_RS07795	aconitate hydratase AcnA	93.39888481	0.36608268	0.553928231	0.660884677	0.508686273	0.695523426
FOC63_RS10000	type I pantothenate kinase	31.77641772	-0.353162155	0.534808078	-0.660353068	0.509027282	0.695523426
FOC63_RS11270	ABC transporter substrate-binding protein	16.40260337	0.428856295	0.651434453	0.658326089	0.510328618	0.69647147
FOC63_RS10835	glucosaminidase domain-containing protein	13.70624032	0.316214351	0.481571828	0.65662967	0.511419066	0.697425235
FOC63_RS01470	iron ABC transporter permease	20.81087599	0.338625077	0.517820896	0.653942473	0.513148868	0.698382093
FOC63_RS07790	glutaredoxin-like protein NrdH	44.35861843	0.334392687	0.511360251	0.653927807	0.513158318	0.698382093
FOC63_RS10460	dihydropteroate synthase	13.8673965	0.358969173	0.549124009	0.653712399	0.513297114	0.698382093
FOC63_RS05320	30S ribosomal protein S9	184.2546918	-0.239629009	0.368533795	-0.650222617	0.515548434	0.700909741
FOC63_RS00955	hypothetical protein	97.64179263	0.564448913	0.871497045	0.647677369	0.517193645	0.702494737
FOC63_RS11065	YlbF/YmcA family competence regulator	7.095666478	0.449851469	0.695074391	0.647199026	0.517503141	0.702494737
FOC63_RS09000	purine-nucleoside phosphorylase	7.775352276	-0.336042862	0.519752276	-0.646544281	0.51792693	0.702534548
FOC63_RS04765	ATP-binding cassette domain-containing protein	9.964056471	0.339881137	0.527632802	0.644162258	0.519470222	0.703556248
FOC63_RS08505	NFACT RNA binding domain-containing protein	61.13461097	0.377059144	0.585095435	0.644440413	0.519289885	0.703556248
FOC63_RS08155	GNAT family N-acetyltransferase	11.60557634	0.384398859	0.597467933	0.643379899	0.519977623	0.703708318
FOC63_RS04200	phosphoribosylaminoimidazolesuccinocarboxamide synthase	6.145647254	0.372281677	0.580414954	0.641406075	0.521258887	0.704371834
FOC63_RS07240	amino acid ABC transporter ATP-binding protein	36.87023931	-0.300063405	0.467705507	-0.641564833	0.521155773	0.704371834
FOC63_RS04335	50S ribosomal protein L23	106.9627127	0.1961225	0.307311042	0.638188913	0.523350714	0.706662336
FOC63_RS03290	transketolase	124.5359032	0.493157799	0.776081918	0.635445547	0.52513787	0.706931631
FOC63_RS04460	50S ribosomal protein L17	196.014471	0.213373962	0.335530332	0.635930471	0.524821741	0.706931631
FOC63_RS05985	PTS fructose transporter subunit IIC	2.898928579	1.100251174	1.726589806	0.637239471	0.523968871	0.706931631
FOC63_RS10090	inositol monophosphatase family protein	23.86329946	0.338188929	0.531257293	0.636582187	0.524397031	0.706931631
FOC63_RS09040	glycosyltransferase family 1 protein	32.74143269	0.288953346	0.456211532	0.633375804	0.526488262	0.708214195
FOC63_RS05950	glycine--tRNA ligase subunit alpha	36.15792215	0.330333587	0.522262835	0.632504488	0.527057277	0.708444536
FOC63_RS03450	CtsR family transcriptional regulator	7.712645199	-0.38855219	0.618026942	-0.628697819	0.529546906	0.711254178
FOC63_RS10405	AraC family transcriptional regulator	10.72708972	-0.433322281	0.690728851	-0.627340642	0.530435968	0.711911423
FOC63_RS04340	50S ribosomal protein L2	513.4797391	0.254528659	0.408887606	0.622490521	0.533619375	0.714568501
FOC63_RS05250	bifunctional acetaldehyde-CoA/alcohol dehydrogenase	377.7999954	-0.25465852	0.408311984	-0.623686128	0.532833735	0.714568501
FOC63_RS05315	50S ribosomal protein L13	296.3357589	0.240882453	0.386889281	0.622613406	0.533538599	0.714568501
FOC63_RS00085	DUF6198 family protein	0.667378162	-1.830256747	2.94541593	-0.62139161	0.534341991	0.714656968
FOC63_RS07205	NUDIX hydrolase	25.45913171	0.259436534	0.417658065	0.621169699	0.534487974	0.714656968
FOC63_RS03730	DUF1304 domain-containing protein	38.03554485	0.286348793	0.462018606	0.619777622	0.535404204	0.714808761
FOC63_RS10935	30S ribosomal protein S16	73.7023573	0.207950288	0.335486528	0.61984691	0.535358581	0.714808761
FOC63_RS01825	YceD family protein	8.778473648	0.334434752	0.541176522	0.617977201	0.536590368	0.714956206
FOC63_RS05060	tagatose-bisphosphate aldolase	121.1919361	0.411543945	0.665466327	0.618429406	0.536292319	0.714956206
FOC63_RS06685	MmcQ/YjbR family DNA-binding protein	18.67075801	-0.294266006	0.476326492	-0.617782154	0.536718949	0.714956206
FOC63_RS01515	ABC transporter ATP-binding protein	31.25992859	-0.48430663	0.790809887	-0.612418531	0.540260884	0.71806316
FOC63_RS05185	RIP metalloprotease RseP	65.64607191	0.237545616	0.387169319	0.613544525	0.539516352	0.71806316
FOC63_RS05935	hypothetical protein	27.97622164	0.311935713	0.50930033	0.612478913	0.540220946	0.71806316
FOC63_RS09865	PLP-dependent aminotransferase family protein	31.02133639	0.524220898	0.857685498	0.611204106	0.541064465	0.718594938
FOC63_RS03695	50S ribosomal protein L33	51.87672694	-0.385921679	0.633735254	-0.608963564	0.54254859	0.720029091
FOC63_RS03160	N-acetyldiaminopimelate deacetylase	32.67578394	0.304875098	0.503911012	0.605017733	0.545167214	0.722427685
FOC63_RS05755	hypothetical protein	17.14239528	0.322755318	0.53341213	0.605076824	0.545127952	0.722427685
FOC63_RS02235	30S ribosomal protein S6	241.5197247	0.20124499	0.333031204	0.604282683	0.545655717	0.722537422
FOC63_RS03755	replicative DNA helicase	85.95229131	0.235009991	0.389645219	0.603138392	0.546416628	0.72300744
FOC63_RS05245	30S ribosomal protein S15	127.535487	0.355298994	0.590473778	0.601718497	0.547361535	0.72372004
FOC63_RS02205	DUF1129 family protein	38.58801559	0.251909467	0.419230524	0.600885318	0.547916373	0.723916216
FOC63_RS01385	ABC transporter ATP-binding protein	34.17275816	0.282732879	0.471705879	0.599383836	0.548916953	0.724163773
FOC63_RS01465	iron ABC transporter permease	25.44672981	0.308477235	0.514198173	0.599918962	0.548560244	0.724163773
FOC63_RS04275	membrane protein	7.21625249	0.394019359	0.661675857	0.595486981	0.551517999	0.727056666
FOC63_RS00490	MBL fold metallo-hydrolase	25.57441644	-0.33105446	0.557115333	-0.594229669	0.552358511	0.727626116
FOC63_RS03815	energy-coupling factor ABC transporter ATP-binding protein	10.74202125	0.362008975	0.611220637	0.592272174	0.553668346	0.727736771
FOC63_RS05285	Mini-ribonuclease 3	40.31125392	0.362086887	0.611167643	0.592451009	0.553548618	0.727736771
FOC63_RS05990	D-allulose 6-phosphate 3-epimerase	2.358963798	0.958446939	1.617636681	0.592498272	0.553516977	0.727736771
FOC63_RS10450	2-amino-4-hydroxy-6-hydroxymethyldihydropteridine diphosphokinase	13.57096186	-0.328932801	0.556110595	-0.591488104	0.554193423	0.72788974
FOC63_RS01420	DMT family transporter	1.202649089	-0.495972283	0.848730393	-0.584369651	0.558971641	0.729324903
FOC63_RS01705	DnaD domain protein	68.95641193	0.269672159	0.45975292	0.586558882	0.557500005	0.729324903
FOC63_RS02025	MarR family transcriptional regulator	7.660676856	0.422187271	0.720294975	0.586131078	0.557787433	0.729324903
FOC63_RS03050	argininosuccinate synthase	18.92702934	-0.419939201	0.717478889	-0.585298338	0.558347132	0.729324903
FOC63_RS03515	trehalose operon repressor	1.681769048	-0.469007865	0.80187771	-0.58488702	0.558623687	0.729324903
FOC63_RS04175	ribose-phosphate diphosphokinase	107.1710994	0.193409143	0.328956088	0.58794821	0.556567056	0.729324903
FOC63_RS05105	glycosyl hydrolase 53 family protein	5.887119221	-0.422485866	0.719592946	-0.587117854	0.557124558	0.729324903
FOC63_RS08930	excinuclease ABC subunit UvrC	18.5219461	0.287196123	0.48755465	0.589054219	0.555824903	0.729324903
FOC63_RS10015	response regulator transcription factor	74.68197588	0.19534122	0.333535737	0.585668036	0.558098618	0.729324903
FOC63_RS05905	Cof-type HAD-IIB family hydrolase	6.695969966	0.310912422	0.533699526	0.582560799	0.560189001	0.730378193
FOC63_RS00570	anti sigma factor C-terminal domain-containing protein	2.525525515	-0.564329685	0.972279633	-0.580419116	0.561632017	0.731644808
FOC63_RS07540	helix-hairpin-helix domain-containing protein	0.694844106	-0.678863483	1.170656213	-0.579899953	0.561982087	0.731644808
FOC63_RS06600	DUF402 domain-containing protein	68.38419462	-0.231086557	0.39947264	-0.578479061	0.56294073	0.732357517
FOC63_RS07915	DUF4956 domain-containing protein	1.95474062	-1.279116528	2.226218508	-0.574569173	0.565582705	0.735257517
FOC63_RS07965	DUF4956 domain-containing protein	91.55672261	0.391344276	0.682116695	0.57372042	0.566157008	0.735467273
FOC63_RS08420	DnaD domain-containing protein	25.5881166	0.320152228	0.562836235	0.568819504	0.569478637	0.739243041
FOC63_RS01635	diaminopimelate decarboxylase	35.68644358	-0.244934782	0.433492815	-0.565026164	0.572055968	0.742047837
FOC63_RS06500	response regulator transcription factor	8.999956872	0.335543029	0.595657102	0.563315754	0.573219893	0.743016469
FOC63_RS02010	ribosome biogenesis GTPase YqeH	60.17378932	-0.269744573	0.482687347	-0.558839122	0.57627152	0.744265991
FOC63_RS03210	tRNA guanosine(34) transglycosylase Tgt	19.46228286	0.263436616	0.471401977	0.558836469	0.576273331	0.744265991
FOC63_RS07670	NAD(P)H-dependent oxidoreductase	0.951329176	-1.601672686	2.865214936	-0.559006121	0.576157543	0.744265991
FOC63_RS07800	citrate synthase	24.89120508	0.260083148	0.464573159	0.55983249	0.5755937	0.744265991
FOC63_RS08175	GtrA family protein	43.7009113	0.439299025	0.785969392	0.558926377	0.576211967	0.744265991
FOC63_RS01830	zinc metalloprotease HtpX	39.48795676	-0.212088441	0.381574298	-0.555824757	0.578330659	0.74584135
FOC63_RS04745	PTS sugar transporter subunit IIC	31.72786053	0.470837825	0.846399768	0.556283027	0.578017389	0.74584135
FOC63_RS04555	metal ABC transporter ATP-binding protein	30.56861848	-0.252340383	0.455279547	-0.554253721	0.579405218	0.746686464
FOC63_RS03935	redox-regulated ATPase YchF	85.00018324	0.214683016	0.388596536	0.552457359	0.580635042	0.747730303
FOC63_RS08545	tryptophan ABC transporter substrate-binding protein	45.31143955	0.3669838	0.665768659	0.551218198	0.581484107	0.748282655
FOC63_RS01140	peptide-methionine (S)-S-oxide reductase MsrA	10.20295443	-0.422665399	0.770447434	-0.548597322	0.583281824	0.749732607
FOC63_RS08150	UDP-N-acetylglucosamine 1-carboxyvinyltransferase	49.6806987	0.202842284	0.369915048	0.54834829	0.583452775	0.749732607
FOC63_RS01425	LysR family transcriptional regulator	1.072674408	-0.65081985	1.194896707	-0.544666201	0.585983115	0.752441188
FOC63_RS03145	UTP--glucose-1-phosphate uridylyltransferase GalU	39.57688443	0.213772328	0.394367328	0.542063993	0.587774422	0.754197584
FOC63_RS00340	imidazole glycerol phosphate synthase subunit HisH	11.48218365	0.308053279	0.571060945	0.539440285	0.58958309	0.755809523
FOC63_RS10135	type I restriction endonuclease subunit S	20.83891143	0.292043497	0.54181383	0.539010783	0.589879414	0.755809523
FOC63_RS01285	nuclear transport factor 2 family protein	1.506889936	0.496252882	0.922562429	0.537907102	0.590641185	0.756241518
FOC63_RS03590	recombinase RecA	177.2022118	0.249493203	0.466675124	0.534618604	0.592913616	0.758061128
FOC63_RS08475	hypothetical protein	1.214521706	-0.558641571	1.04408622	-0.535053103	0.592613138	0.758061128
FOC63_RS08925	low temperature requirement protein A	54.97570609	0.339550808	0.63727646	0.53281555	0.594161269	0.759111348
FOC63_RS10550	deoxyribonuclease I	4.620854951	0.415431714	0.781024791	0.531905925	0.594791153	0.759371358
FOC63_RS07655	bifunctional ornithine acetyltransferase/N-acetylglutamate synthase	4.036079527	-0.427168756	0.814202009	-0.52464714	0.59982851	0.764706211
FOC63_RS09980	ABC transporter ATP-binding protein	53.82315934	0.226543156	0.431612373	0.524876417	0.599669105	0.764706211
FOC63_RS02955	V-type ATP synthase subunit D	39.43579265	0.230672087	0.444170682	0.519332086	0.603529182	0.766014386
FOC63_RS06765	VanZ family protein	56.43150243	0.288499076	0.55450678	0.52028052	0.602868071	0.766014386
FOC63_RS07350	zinc-binding dehydrogenase	27.7292835	-0.306084606	0.586652017	-0.521748153	0.601845693	0.766014386
FOC63_RS08985	purine-nucleoside phosphorylase	24.38146081	0.228034659	0.440023115	0.518233364	0.604295459	0.766014386
FOC63_RS09345	ribose-phosphate diphosphokinase	45.47826994	0.173680822	0.333682217	0.520497687	0.60271674	0.766014386
FOC63_RS09730	sensor histidine kinase	37.68676278	0.277069082	0.534508447	0.518362401	0.604205443	0.766014386
FOC63_RS10540	50S ribosomal protein L10	215.1117896	0.174009337	0.335186693	0.519141545	0.603662039	0.766014386
FOC63_RS10595	hydroxymethylglutaryl-CoA synthase	37.06403294	0.247346653	0.474612569	0.521154872	0.602258889	0.766014386
FOC63_RS01215	Gfo/Idh/MocA family oxidoreductase	13.50177647	0.277117076	0.535834466	0.517169189	0.605038058	0.766410229
FOC63_RS07960	polyphosphate polymerase domain-containing protein	52.39997387	-0.306615548	0.596774279	-0.513788141	0.60740012	0.768855447
FOC63_RS02005	ribosome assembly RNA-binding protein YhbY	13.55390088	-0.252376768	0.496890227	-0.507912522	0.611514693	0.769689881
FOC63_RS02990	V-type ATP synthase subunit I	213.9117556	0.225713766	0.444187195	0.508150097	0.611348085	0.769689881
FOC63_RS03220	peroxide-responsive transcriptional repressor PerR	101.1040768	-0.229950727	0.451743755	-0.509029122	0.610731811	0.769689881
FOC63_RS03985	ATP-dependent zinc metalloprotease FtsH	220.7157367	-0.22879255	0.449336434	-0.509178718	0.610626959	0.769689881
FOC63_RS04365	50S ribosomal protein L29	81.41407659	0.198311751	0.389255736	0.509463914	0.610427086	0.769689881
FOC63_RS05670	beta-ketoacyl-ACP synthase III	129.4091807	0.150954789	0.296177556	0.509676667	0.610278002	0.769689881
FOC63_RS08095	DUF1294 domain-containing protein	2.959310514	-0.346347616	0.682736034	-0.507293594	0.611948833	0.769689881
FOC63_RS09240	glutamine--fructose-6-phosphate transaminase (isomerizing)	91.95056915	-0.223493227	0.437533566	-0.510802473	0.609489377	0.769689881
FOC63_RS09995	class I SAM-dependent methyltransferase	10.1176088	0.223395299	0.440149792	0.507543802	0.611773311	0.769689881
FOC63_RS01085	dephospho-CoA kinase	29.90266393	-0.333593169	0.660691593	-0.504915112	0.61361846	0.77124522
FOC63_RS00335	1-(5-phosphoribosyl)-5-[(5-phosphoribosylamino)methylideneamino]imidazole-4-carboxamide isomerase	12.79481349	0.245690559	0.489622922	0.501795459	0.615811408	0.77236628
FOC63_RS01675	GNAT family N-acetyltransferase	24.76096066	0.354487221	0.706149247	0.502000422	0.615667224	0.77236628
FOC63_RS05130	carbohydrate ABC transporter permease	14.77894774	-0.345927891	0.688585409	-0.502374705	0.615403969	0.77236628
FOC63_RS04180	pyridoxal phosphate-dependent aminotransferase	23.28850438	-0.243191571	0.485901107	-0.500496023	0.616725856	0.772425281
FOC63_RS11315	acyl-CoA dehydratase activase	36.8563956	0.250491582	0.500318912	0.500663828	0.616607733	0.772425281
FOC63_RS08135	methionine adenosyltransferase	54.24165309	0.270863364	0.543212945	0.498632012	0.618038649	0.773525533
FOC63_RS01720	response regulator transcription factor	49.36679058	-0.209229741	0.423380273	-0.494188686	0.621172929	0.776902379
FOC63_RS04380	50S ribosomal protein L24	164.9725698	-0.237057927	0.482175279	-0.491642639	0.622971995	0.7786057
FOC63_RS09690	ABC transporter ATP-binding protein	4.46343598	-0.922637368	1.881640138	-0.490336781	0.623895604	0.779213234
FOC63_RS05845	transcription termination factor NusA	122.048691	0.168154479	0.345108235	0.487251424	0.626080167	0.781393678
FOC63_RS11085	shikimate dehydrogenase	35.52740773	0.209869173	0.431429386	0.486450808	0.626647575	0.781554154
FOC63_RS09340	cysteine desulfurase family protein	74.77292656	-0.213759086	0.440761412	-0.484976861	0.62769276	0.78197195
FOC63_RS09495	alpha-amylase	2.054142735	-1.080044859	2.228090417	-0.484740139	0.62786069	0.78197195
FOC63_RS04410	30S ribosomal protein S5	168.0730231	-0.191077686	0.395750972	-0.482823035	0.629221393	0.783119009
FOC63_RS11160	GBS Bsp-like repeat-containing protein	13.6967036	0.36779031	0.769758489	0.477799616	0.632792835	0.787013993
FOC63_RS04430	adenylate kinase	111.9130151	0.187229558	0.39333268	0.47600814	0.634068579	0.788050341
FOC63_RS05275	serine O-acetyltransferase	6.124240683	-0.258727836	0.544621096	-0.475060253	0.634744028	0.788339689
FOC63_RS08590	ribonuclease J	58.26272767	-0.250006505	0.527154156	-0.474256918	0.63531671	0.788501087
FOC63_RS05440	CTP synthase	77.65183917	0.1879473	0.397092425	0.473308702	0.635992955	0.788790705
FOC63_RS07310	DNA repair protein RecN	89.83974795	0.260072036	0.5517274	0.471377777	0.637370983	0.789421088
FOC63_RS08140	TetR/AcrR family transcriptional regulator	1.266952102	-0.416865942	0.884400349	-0.47135434	0.637387717	0.789421088
FOC63_RS03750	Veg family protein	27.11607899	0.359354253	0.763793461	0.470486161	0.638007719	0.789639853
FOC63_RS03040	ribonuclease P protein component	85.19151512	-0.329465925	0.703345247	-0.46842703	0.639479242	0.790362616
FOC63_RS04260	adenylosuccinate lyase	133.0145795	0.254388971	0.542977699	0.468507218	0.639421911	0.790362616
FOC63_RS05975	fructose PTS transporter subunit IIA	0.495985564	-1.050298728	2.247418687	-0.467335586	0.6402598	0.790778574
FOC63_RS10810	CCA tRNA nucleotidyltransferase	16.03699873	0.227005118	0.48798962	0.465184317	0.641799469	0.792130876
FOC63_RS10190	O-acetylhomoserine aminocarboxypropyltransferase/cysteine synthase family protein	2.188273184	-0.882789245	1.913482016	-0.461352256	0.644545899	0.7949697
FOC63_RS00640	hypothetical protein	2.15256419	-0.383280237	0.836668649	-0.458102784	0.646878599	0.795642807
FOC63_RS04625	class I SAM-dependent methyltransferase	30.77042882	-0.291529833	0.635395465	-0.458816358	0.646366047	0.795642807
FOC63_RS05200	MarR family transcriptional regulator	6.973509808	-0.321505208	0.701313319	-0.458433056	0.646641348	0.795642807
FOC63_RS08675	lipoate--protein ligase	112.0761948	-0.224234042	0.487696015	-0.459782396	0.645672421	0.795642807
FOC63_RS02830	L-lactate dehydrogenase	0.459598857	-1.345089724	2.943526818	-0.456965337	0.64769596	0.796098348
FOC63_RS05035	sn-glycerol-3-phosphate ABC transporter ATP-binding protein UgpC	151.1359306	0.17215875	0.378478761	0.454870307	0.649202546	0.797399817
FOC63_RS10950	class I SAM-dependent methyltransferase	45.74071931	-0.323589584	0.712669912	-0.45405254	0.649791012	0.797572565
FOC63_RS01370	dTMP kinase	93.57608219	0.232788367	0.515576019	0.451511238	0.651621127	0.798168657
FOC63_RS07615	alanine--tRNA ligase	154.30474	0.204866416	0.452938233	0.452305417	0.651048974	0.798168657
FOC63_RS10220	class I SAM-dependent methyltransferase	0.479362819	-1.331134604	2.946853102	-0.451713933	0.65147508	0.798168657
FOC63_RS00625	lysine--tRNA ligase	83.98957372	0.117844826	0.261637777	0.450412119	0.652413308	0.798589761
FOC63_RS00775	cell wall metabolism sensor histidine kinase VicK	136.0943507	0.174165702	0.389384328	0.447284828	0.65466942	0.799436185
FOC63_RS00800	amino acid ABC transporter permease	26.37985954	-0.225497505	0.503638912	-0.447736463	0.654343403	0.799436185
FOC63_RS01280	hypothetical protein	16.03149018	-0.250679232	0.558765911	-0.448630145	0.653698484	0.799436185
FOC63_RS02775	bacteriocin class II family protein	0.852498162	-0.488658215	1.094393106	-0.446510685	0.655228396	0.799436185
FOC63_RS08440	glucose-1-phosphate thymidylyltransferase RfbA	115.1187886	0.170749812	0.382552487	0.446343489	0.655349147	0.799436185
FOC63_RS00540	HD domain-containing protein	57.37125599	0.290338754	0.652618695	0.44488268	0.65640454	0.800175555
FOC63_RS00535	sulfite exporter TauE/SafE family protein	4.304246404	-0.258568952	0.588936311	-0.439043998	0.660629656	0.804262443
FOC63_RS02535	3'-5' exonuclease	15.65988726	0.319052541	0.727063881	0.438823258	0.660789606	0.804262443
FOC63_RS03925	diacylglycerol kinase family protein	21.41850539	0.244470785	0.560057429	0.436510208	0.662466594	0.804262443
FOC63_RS04990	hypothetical protein	0.422310464	-0.992306521	2.272085948	-0.436738109	0.662301288	0.804262443
FOC63_RS05355	ACT domain-containing protein	3.339590808	0.269417493	0.616710167	0.436862414	0.662211132	0.804262443
FOC63_RS05505	ketol-acid reductoisomerase	216.1137157	-0.224256063	0.513475828	-0.436741225	0.662299028	0.804262443
FOC63_RS02080	asparaginase	7.687620191	-0.247799517	0.571462904	-0.433623102	0.664562156	0.806256948
FOC63_RS11210	glycosyltransferase family 1 protein	103.3465068	-0.202197317	0.469443393	-0.430717142	0.666674053	0.808268543
FOC63_RS00325	phosphoribosyl-AMP cyclohydrolase	7.041115323	0.385123834	0.900508348	0.427673807	0.668888622	0.809290756
FOC63_RS01940	gamma-glutamyl-gamma-aminobutyrate hydrolase family protein	51.81155477	0.238517079	0.558180457	0.42731177	0.669152261	0.809290756
FOC63_RS02625	MerR family transcriptional regulator	57.24327188	0.189461261	0.442083142	0.428564773	0.668239987	0.809290756
FOC63_RS08625	thiamine pyrophosphate-dependent dehydrogenase E1 component subunit alpha	163.1247728	-0.307746304	0.720614175	-0.427061131	0.669334803	0.809290756
FOC63_RS01300	LysR family transcriptional regulator	8.932352886	0.231254208	0.545261187	0.424116393	0.671480931	0.810235459
FOC63_RS07820	LacI family DNA-binding transcriptional regulator	1.679926265	-1.040304724	2.451835462	-0.424296304	0.671349735	0.810235459
FOC63_RS08500	amino acid permease	37.96948245	0.236841037	0.557712702	0.424664951	0.671080937	0.810235459
FOC63_RS04440	50S ribosomal protein L36	21.47123853	0.172825563	0.408123967	0.4234634	0.671957197	0.810261183
FOC63_RS01835	LemA family protein	83.25092419	-0.199801606	0.473819276	-0.421683152	0.673256304	0.81127725
FOC63_RS05960	DUF896 family protein	7.035141651	0.238207496	0.565732161	0.421060552	0.673710867	0.81127725
FOC63_RS05680	enoyl-[acyl-carrier-protein] reductase FabK	40.40981911	-0.19341009	0.465064058	-0.415878387	0.677498996	0.815094567
FOC63_RS11305	helix-turn-helix transcriptional regulator	6.943620397	-0.343077051	0.825751986	-0.415472269	0.677796212	0.815094567
FOC63_RS10160	ABC transporter ATP-binding protein/permease	92.27411385	0.194092936	0.46823642	0.414519093	0.678493987	0.815383125
FOC63_RS01105	rRNA maturation RNase YbeY	15.87639624	0.210129295	0.508041405	0.413606634	0.679162214	0.815635808
FOC63_RS02260	alkyl hydroperoxide reductase subunit F	257.5996074	-0.197233649	0.477732205	-0.412853995	0.679713589	0.815747912
FOC63_RS10625	diphosphomevalonate decarboxylase	14.77106957	0.191753689	0.465231175	0.412168616	0.680215839	0.815800949
FOC63_RS02640	type I glyceraldehyde-3-phosphate dehydrogenase	3334.821469	0.147312953	0.361511058	0.407492247	0.683646487	0.819363656
FOC63_RS05595	ABC transporter permease	107.203607	-0.182661465	0.450953855	-0.405055779	0.685436511	0.819853879
FOC63_RS08630	alpha-ketoacid dehydrogenase subunit beta	94.77699566	-0.221745355	0.546917296	-0.405445863	0.685149805	0.819853879
FOC63_RS10795	ABC transporter ATP-binding protein	25.02442981	-0.154425502	0.380851495	-0.405474322	0.685128889	0.819853879
FOC63_RS07030	tryptophan synthase subunit beta	5.44013951	0.338086226	0.837814872	0.403533331	0.686555919	0.820091276
FOC63_RS10745	ABC transporter ATP-binding protein	89.51101633	0.198086974	0.490648825	0.403724547	0.686415287	0.820091276
FOC63_RS05495	acetolactate synthase large subunit	237.8729488	0.194972942	0.484216243	0.402656757	0.68720075	0.820311351
FOC63_RS02585	ribosomal protein S18-alanine N-acetyltransferase	9.672662341	-0.262068252	0.653902601	-0.400775669	0.688585294	0.820314655
FOC63_RS04240	DUF523 domain-containing protein	4.525222608	-0.25101389	0.62555205	-0.401267792	0.688222974	0.820314655
FOC63_RS05390	molecular chaperone DnaK	623.0167309	-0.193653384	0.482550409	-0.401312236	0.688190256	0.820314655
FOC63_RS10105	bifunctional riboflavin kinase/FAD synthetase	21.97800022	0.186569022	0.466623419	0.399827815	0.689283342	0.820597348
FOC63_RS02430	signal peptidase I	25.07777611	-0.222816186	0.559048067	-0.398563556	0.690214819	0.820714531
FOC63_RS06430	class I SAM-dependent RNA methyltransferase	49.45621911	-0.1632418	0.410342747	-0.397818168	0.690764224	0.820714531
FOC63_RS07725	bifunctional diaminohydroxyphosphoribosylaminopyrimidine deaminase/5-amino-6-(5-phosphoribosylamino)uracil reductase RibD	1.920859555	-0.524826079	1.318994639	-0.397898569	0.690704955	0.820714531
FOC63_RS00960	beta-glucoside-specific PTS transporter subunit IIABC	41.03393914	-0.322220903	0.813330127	-0.396174804	0.691976078	0.821606263
FOC63_RS00020	sugar ABC transporter permease	67.71849835	-0.192781299	0.492779706	-0.391211929	0.695640592	0.825406991
FOC63_RS00655	hypothetical protein	6.317258325	-0.24733253	0.635672272	-0.389088121	0.697210961	0.826719521
FOC63_RS04640	hypothetical protein	1.807958989	-0.356869651	0.926125187	-0.385336298	0.699988272	0.829460488
FOC63_RS04195	acyl carrier protein	0.818518813	-0.434732074	1.131626403	-0.384165722	0.700855622	0.82993608
FOC63_RS08040	bifunctional oligoribonuclease/PAP phosphatase NrnA	20.04102072	-0.199274355	0.524135675	-0.380196129	0.703799832	0.832868772
FOC63_RS06465	primosomal protein N'	63.42270328	0.163199312	0.433541276	0.37643316	0.706594898	0.835621191
FOC63_RS04875	DUF3013 family protein	6.678766152	-0.237939786	0.638214712	-0.372820904	0.709281744	0.838242061
FOC63_RS05555	MraY family glycosyltransferase	45.53959296	-0.146008133	0.394265868	-0.370329123	0.711137277	0.839021323
FOC63_RS07605	O-methyltransferase	15.1939093	0.161358682	0.436060123	0.370037693	0.711354406	0.839021323
FOC63_RS09350	CYTH domain-containing protein	24.22622758	0.277542807	0.749380759	0.370362867	0.711112138	0.839021323
FOC63_RS01585	membrane protein insertion efficiency factor YidD	3.332733282	-0.269797845	0.735692402	-0.366726425	0.713823093	0.840807335
FOC63_RS02660	pur operon repressor	30.70117744	0.140953404	0.385005635	0.36610738	0.714284951	0.840807335
FOC63_RS08695	DUF3737 family protein	3.641687234	0.256407144	0.700266142	0.366156705	0.714248146	0.840807335
FOC63_RS00035	ABC transporter substrate-binding protein/permease	245.3838908	-0.174165336	0.485359415	-0.358837864	0.719716385	0.84128379
FOC63_RS01430	uracil phosphoribosyltransferase	81.47662556	0.151362082	0.416393542	0.363507276	0.716225979	0.84128379
FOC63_RS01555	tRNA (cytidine(34)-2'-O)-methyltransferase	9.942105499	0.166146113	0.458812805	0.362121788	0.717261022	0.84128379
FOC63_RS03110	DNA repair protein RadA	22.33150511	0.185982095	0.518439524	0.358734407	0.719793786	0.84128379
FOC63_RS05485	DAK2 domain-containing protein	294.3809198	-0.161250138	0.445407979	-0.36202795	0.717331144	0.84128379
FOC63_RS05530	amino acid ABC transporter ATP-binding protein	57.90172504	0.213722356	0.592529039	0.36069516	0.718327343	0.84128379
FOC63_RS05695	beta-ketoacyl-ACP synthase II	59.94291367	0.131941745	0.368508844	0.358042275	0.720311677	0.84128379
FOC63_RS06725	pantetheine-phosphate adenylyltransferase	7.068263343	0.200206934	0.552928144	0.362084904	0.717288584	0.84128379
FOC63_RS07460	DUF6290 family protein	9.036256856	0.293361853	0.81415379	0.360327319	0.718602372	0.84128379
FOC63_RS07590	oligoendopeptidase F	72.09104289	-0.210423688	0.583134888	-0.36084908	0.718212271	0.84128379
FOC63_RS09745	ABC transporter ATP-binding protein	16.04658361	-0.239588772	0.664628583	-0.360485206	0.718484318	0.84128379
FOC63_RS10800	ABC transporter ATP-binding protein	14.24611381	-0.203782346	0.569255851	-0.357980239	0.720358102	0.84128379
FOC63_RS10770	DUF308 domain-containing protein	113.0412747	0.188754341	0.528440934	0.357190991	0.720948829	0.84142193
FOC63_RS02020	MFS transporter	80.60544274	0.222475587	0.629495516	0.353418859	0.72377445	0.843062325
FOC63_RS03320	3-keto-L-gulonate-6-phosphate decarboxylase UlaD	32.63149753	-0.32877	0.928924533	-0.353925414	0.723394781	0.843062325
FOC63_RS08450	dTDP-glucose 4,6-dehydratase	140.3963385	0.138752676	0.391465552	0.354444152	0.723006051	0.843062325
FOC63_RS00690	HPr(Ser) kinase/phosphatase	37.05014031	0.167142954	0.475766661	0.351312876	0.725353636	0.843671492
FOC63_RS02230	single-stranded DNA-binding protein	357.0817917	0.144161474	0.41178438	0.350089709	0.726271374	0.843671492
FOC63_RS02490	response regulator transcription factor	3.177535293	-0.215938967	0.617738058	-0.349563968	0.726665956	0.843671492
FOC63_RS02630	aromatic acid exporter family protein	2.967739872	0.21119064	0.600173334	0.351882744	0.724926201	0.843671492
FOC63_RS07600	HAD-IA family hydrolase	3.187108039	-0.299663908	0.85651161	-0.349865553	0.7264396	0.843671492
FOC63_RS04170	CHAP domain-containing protein	1361.485247	0.121274795	0.349599047	0.346896813	0.728668841	0.843990447
FOC63_RS05040	DeoR/GlpR family DNA-binding transcription regulator	33.22619045	-0.173744101	0.499776882	-0.347643333	0.728108059	0.843990447
FOC63_RS10085	DNA-3-methyladenine glycosylase I	18.06781678	0.186347483	0.536579618	0.347287666	0.728375216	0.843990447
FOC63_RS10945	hypothetical protein	0.80285238	-0.558977747	1.612401546	-0.346674033	0.72883622	0.843990447
FOC63_RS00065	pseudouridine synthase	5.677306681	0.240345471	0.704442841	0.341185199	0.732964165	0.846568857
FOC63_RS02040	Asp-tRNA(Asn)/Glu-tRNA(Gln) amidotransferase subunit GatA	102.8122232	0.152946827	0.446916093	0.342227164	0.732179944	0.846568857
FOC63_RS09160	DUF2969 domain-containing protein	9.772745259	-0.178627982	0.52321683	-0.341403356	0.732799949	0.846568857
FOC63_RS10690	aldo/keto reductase	69.05433604	0.179217573	0.523952143	0.342049509	0.732313634	0.846568857
FOC63_RS04890	16S rRNA (uracil(1498)-N(3))-methyltransferase	10.21258189	-0.19080802	0.566941264	-0.336556945	0.736450917	0.84898634
FOC63_RS06445	S-ribosylhomocysteine lyase	31.78476826	0.140428625	0.418096012	0.3358765	0.736963999	0.84898634
FOC63_RS08105	3-isopropylmalate dehydratase small subunit	10.21698563	0.195231602	0.580194485	0.336493378	0.736498844	0.84898634
FOC63_RS09020	capsular polysaccharide biosynthesis protein Cps4B	83.58979698	0.1824436	0.540487548	0.337553752	0.735699499	0.84898634
FOC63_RS05225	MFS transporter	9.847608531	0.212950823	0.635425357	0.335131138	0.737526165	0.849084744
FOC63_RS07020	indole-3-glycerol phosphate synthase TrpC	1.472899993	0.288690727	0.870395425	0.33167767	0.740132664	0.850985329
FOC63_RS11135	ferredoxin	8.87380027	-0.172867582	0.520379976	-0.332194915	0.739742083	0.850985329
FOC63_RS00515	HAD family phosphatase	11.38223946	0.207028972	0.626882163	0.330251816	0.741209698	0.851155407
FOC63_RS02130	fructokinase ScrK	57.65389614	-0.157016906	0.475496899	-0.330216468	0.741236405	0.851155407
FOC63_RS03835	pitrilysin family protein	28.59843334	0.208230442	0.63560839	0.327608077	0.743208014	0.852869506
FOC63_RS09375	SDR family oxidoreductase	113.1032065	0.208228986	0.638707971	0.32601595	0.744412287	0.853701406
FOC63_RS05125	sugar ABC transporter permease	6.591778675	-0.195697811	0.607225801	-0.322281779	0.747239236	0.856391943
FOC63_RS09490	ABC transporter ATP-binding protein	76.53884868	-0.195508995	0.610859104	-0.320055793	0.748926036	0.857221897
FOC63_RS09695	ABC transporter ATP-binding protein	3.893976624	-0.696455461	2.172293	-0.320608436	0.748507144	0.857221897
FOC63_RS09355	GTP pyrophosphokinase family protein	26.75196024	-0.181014564	0.569456194	-0.317872676	0.75058152	0.858564988
FOC63_RS08130	bifunctional biotin--[acetyl-CoA-carboxylase] ligase/biotin operon repressor BirA	26.06213707	-0.240360722	0.75981933	-0.316339309	0.751744977	0.859343905
FOC63_RS07645	ABC transporter permease	2.471019623	0.311969756	0.991721926	0.314573822	0.753085258	0.859772336
FOC63_RS08480	metalloregulator ArsR/SmtB family transcription factor	2.782262378	0.276217834	0.877129757	0.314911028	0.752829208	0.859772336
FOC63_RS06440	(S)-acetoin forming diacetyl reductase	219.8725539	0.178855834	0.572440626	0.31244434	0.754702857	0.861067129
FOC63_RS10535	50S ribosomal protein L7/L12	180.8106793	0.13529874	0.436577035	0.309908055	0.756630877	0.862162247
FOC63_RS11230	RNA polymerase sigma factor RpoD	94.11668266	-0.139623305	0.449804946	-0.31040856	0.756250286	0.862162247
FOC63_RS00030	excinuclease ABC subunit UvrB	82.12882144	-0.121306365	0.395194858	-0.306953298	0.75887892	0.864170944
FOC63_RS11370	ATP-binding cassette domain-containing protein	1.537857088	-0.69290516	2.265991459	-0.305784542	0.759768699	0.864631344
FOC63_RS06615	23S rRNA (uracil(1939)-C(5))-methyltransferase RlmD	10.50405042	-0.191678714	0.632098959	-0.303241622	0.761705732	0.864999798
FOC63_RS07840	TetR/AcrR family transcriptional regulator	6.080583361	-0.161939637	0.534790832	-0.3028093	0.762035196	0.864999798
FOC63_RS08670	PLP-dependent aminotransferase family protein	3.762024359	0.243419306	0.799706405	0.30438584	0.760833954	0.864999798
FOC63_RS10305	MFS transporter	14.54757699	-0.370611983	1.219385815	-0.303933323	0.76117869	0.864999798
FOC63_RS10590	thymidylate synthase	63.82261399	0.127377112	0.421628368	0.302107548	0.762570078	0.865055611
FOC63_RS07520	DEAD/DEAH box helicase	280.445882	-0.157161715	0.52219851	-0.30096163	0.763443754	0.865495433
FOC63_RS02740	hypothetical protein	9.866476757	0.356093426	1.19403918	0.298225914	0.765530744	0.867309323
FOC63_RS04705	Cof-type HAD-IIB family hydrolase	45.5178014	-0.277357956	0.932763384	-0.297350819	0.766198687	0.867514216
FOC63_RS00780	response regulator YycF	116.5065885	0.14862508	0.502051117	0.296035753	0.767202778	0.867555389
FOC63_RS08075	DEAD/DEAH box helicase	37.38463882	-0.156786798	0.529636404	-0.296027231	0.767209286	0.867555389
FOC63_RS05570	cysteine desulfurase	106.2253699	-0.103712456	0.352191294	-0.294477627	0.768392957	0.868342549
FOC63_RS10180	thiol peroxidase	113.4221091	0.11926768	0.407160944	0.292925148	0.769579366	0.869131802
FOC63_RS05215	peptide deformylase	115.1610733	-0.170006966	0.583597864	-0.291308411	0.770815455	0.869976126
FOC63_RS11005	signal peptidase II	6.785351395	-0.170691506	0.587766277	-0.29040711	0.771504805	0.870202697
FOC63_RS03810	energy-coupling factor transporter transmembrane protein EcfT	9.170595912	0.170233592	0.589644769	0.288705337	0.772806878	0.871119652
FOC63_RS01460	ABC transporter substrate-binding protein	28.47283045	-0.134916669	0.47289117	-0.28530173	0.775412988	0.871661043
FOC63_RS03955	RNA-binding S4 domain-containing protein	20.87162743	0.189174993	0.664046032	0.284882348	0.77573428	0.871661043
FOC63_RS05930	YgjV family protein	41.77813422	0.1662937	0.582187065	0.285636198	0.775156776	0.871661043
FOC63_RS07290	exodeoxyribonuclease VII small subunit	2.335211566	0.239643019	0.837527999	0.286131352	0.774777519	0.871661043
FOC63_RS07660	acetylglutamate kinase	1.853980351	-0.266265989	0.933926056	-0.28510393	0.775564519	0.871661043
FOC63_RS04750	PTS system mannose/fructose/sorbose family transporter subunit IID	6.057521092	0.286598001	1.014637773	0.282463367	0.777588233	0.873193343
FOC63_RS09085	hypothetical protein	48.74746519	0.111146703	0.395195717	0.281244706	0.778522717	0.873691846
FOC63_RS07650	N-acetyl-gamma-glutamyl-phosphate reductase	3.013259578	0.213142956	0.760859665	0.280134387	0.779374403	0.874096859
FOC63_RS02715	bacteriocin immunity protein	2.273988132	-0.219789833	0.797734644	-0.275517473	0.782918704	0.877519327
FOC63_RS08715	pyridoxamine 5'-phosphate oxidase family protein	9.86951551	-0.11061632	0.402590006	-0.274761714	0.783499314	0.877617785
FOC63_RS08700	MalY/PatB family protein	3.450224014	-0.166636625	0.610162544	-0.273102022	0.784774792	0.877942151
FOC63_RS10860	aldo/keto reductase	26.46950077	-0.136152533	0.497691146	-0.273568325	0.784416378	0.877942151
FOC63_RS02515	substrate-binding domain-containing protein	1.823197489	0.238791674	0.877871787	0.272012016	0.78561278	0.878055591
FOC63_RS03520	class C sortase	1.018100432	-0.76471371	2.814679968	-0.271687623	0.785862219	0.878055591
FOC63_RS07105	rhodanese-like domain-containing protein	17.79879037	0.191598759	0.707749932	0.270715334	0.786609982	0.87832685
FOC63_RS11075	chorismate synthase	48.50058334	-0.107040977	0.396316551	-0.270089595	0.787091327	0.87832685
FOC63_RS01710	transcriptional regulator NrdR	27.99959062	-0.153905152	0.573772133	-0.268233927	0.788519261	0.87936932
FOC63_RS02215	helix-turn-helix transcriptional regulator	2.835544806	0.373778273	1.400325106	0.266922496	0.789528836	0.879944215
FOC63_RS01075	50S ribosomal protein L33	1.548798097	-0.220221011	0.828232554	-0.265892726	0.790321827	0.880277157
FOC63_RS03165	2,3,4,5-tetrahydropyridine-2,6-dicarboxylate N-acetyltransferase	45.67242145	-0.090884292	0.345401842	-0.263126253	0.79245327	0.881548578
FOC63_RS04330	50S ribosomal protein L4	273.8790297	-0.118952892	0.451303222	-0.26357643	0.792106323	0.881548578
FOC63_RS02015	YqeG family HAD IIIA-type phosphatase	19.52108382	0.132083595	0.509422986	0.259280792	0.795418598	0.884294958
FOC63_RS00435	adenosine deaminase	17.47131893	-0.193755417	0.75151795	-0.257818748	0.796546795	0.88476459
FOC63_RS08115	DNA polymerase III subunit gamma/tau	78.9551796	-0.141675927	0.550313436	-0.25744588	0.796834589	0.88476459
FOC63_RS06505	Cof-type HAD-IIB family hydrolase	127.9302331	0.099405943	0.388916217	0.25559732	0.798261788	0.885797037
FOC63_RS02225	30S ribosomal protein S18	97.35163852	0.126411834	0.49921529	0.253221077	0.80009738	0.887281092
FOC63_RS04790	RluA family pseudouridine synthase	13.84190095	0.126895828	0.504655596	0.251450354	0.801465941	0.8882457
FOC63_RS06450	ribonuclease Y	146.932253	0.111046032	0.44701963	0.248414217	0.803813935	0.890293916
FOC63_RS02665	3'-5' exoribonuclease YhaM family protein	76.54615233	-0.120435118	0.488886716	-0.246345654	0.805414672	0.891512449
FOC63_RS00165	23S rRNA (uracil(1939)-C(5))-methyltransferase RlmD	24.60620962	0.101676421	0.415910242	0.24446722	0.806868986	0.892105135
FOC63_RS03510	PTS system trehalose-specific EIIBC component	55.41865055	0.218670769	0.894870915	0.244360125	0.806951921	0.892105135
FOC63_RS02030	DMT family transporter	28.74280717	-0.164451158	0.681675324	-0.241245579	0.809364787	0.894217547
FOC63_RS01525	hypothetical protein	13.21109811	-0.118404869	0.494980673	-0.239211095	0.8109419	0.895404541
FOC63_RS04455	DNA-directed RNA polymerase subunit alpha	414.7683476	0.094302994	0.396843008	0.237632999	0.812165754	0.895862203
FOC63_RS04930	PTS cellobiose transporter subunit IIA	22.84853628	-0.255565958	1.076613558	-0.237379472	0.812362413	0.895862203
FOC63_RS00225	CRISPR-associated endonuclease Cas2	12.54461547	-0.208961123	0.901031927	-0.231913118	0.816605496	0.897208136
FOC63_RS02195	excinuclease ABC subunit UvrA	148.8049072	-0.118537318	0.510780198	-0.23207109	0.816482798	0.897208136
FOC63_RS03780	tRNA 2-thiouridine(34) synthase MnmA	123.3585963	0.127199975	0.540975665	0.235130678	0.814107308	0.897208136
FOC63_RS05790	HIT family protein	7.314325594	0.150393891	0.644012629	0.233526306	0.815352745	0.897208136
FOC63_RS07100	ROK family glucokinase	38.2541027	0.143459336	0.611875995	0.234458187	0.814629291	0.897208136
FOC63_RS11335	alpha/beta fold hydrolase	4.777758225	-0.12457176	0.535202917	-0.232756131	0.81595078	0.897208136
FOC63_RS02045	Asp-tRNA(Asn)/Glu-tRNA(Gln) amidotransferase subunit GatC	14.87919248	-0.108608067	0.475231846	-0.228537014	0.819228784	0.899173446
FOC63_RS03525	isopeptide-forming domain-containing fimbrial protein	1.167619511	-0.580249167	2.541478857	-0.228311625	0.819403988	0.899173446
FOC63_RS10095	UPF0223 family protein	5.78092478	0.136597208	0.601832384	0.226968857	0.820447959	0.899764664
FOC63_RS05980	fructose PTS transporter subunit IIB	9.794232818	0.584160128	2.611000752	0.223730356	0.822967124	0.901971968
FOC63_RS00505	cell division ATP-binding protein FtsE	85.95955602	0.081879711	0.369374177	0.221671453	0.824569654	0.903172542
FOC63_RS07255	FeoB-associated Cys-rich membrane protein	2.21913992	-0.158330869	0.734443019	-0.215579514	0.829315525	0.907254884
FOC63_RS09880	cardiolipin synthase	69.25110301	0.072438773	0.335021102	0.216221522	0.828815078	0.907254884
FOC63_RS09265	zinc ribbon domain-containing protein YjdM	35.09140654	-0.119756331	0.558906614	-0.214268946	0.830337333	0.907258154
FOC63_RS10065	glutathione-disulfide reductase	141.5294758	-0.100406196	0.468134772	-0.214481388	0.83017168	0.907258154
FOC63_RS05895	heavy metal-associated domain-containing protein	6.083344384	0.182069099	0.863083296	0.210951944	0.83292477	0.909240835
FOC63_RS10510	homoserine dehydrogenase	21.17547295	0.088884853	0.421987412	0.210633896	0.833172961	0.909240835
FOC63_RS09870	4-hydroxy-tetrahydrodipicolinate synthase	27.44522334	-0.116460636	0.557350691	-0.208953964	0.834484176	0.910114096
FOC63_RS08760	NAD(P)H-dependent oxidoreductase	3.452122376	0.206207321	0.99688647	0.206851359	0.836125945	0.911346578
FOC63_RS01305	arsenate reductase family protein	7.417217276	-0.148351797	0.728762415	-0.203566752	0.838692077	0.913584459
FOC63_RS04975	ABC transporter substrate-binding protein	5.57038237	-0.368916831	1.820694419	-0.202624245	0.839428739	0.913827985
FOC63_RS01785	conjugal transfer protein	0.424778932	-0.590000802	2.944336379	-0.200384985	0.841179501	0.914057774
FOC63_RS04760	ABC transporter substrate binding protein	36.76406571	0.115376452	0.574691467	0.200762424	0.840884346	0.914057774
FOC63_RS08290	N-acetyltransferase	26.15154667	0.139180868	0.692792213	0.20089843	0.840777995	0.914057774
FOC63_RS04415	50S ribosomal protein L30	98.91040285	0.096047252	0.48172992	0.199379876	0.841965601	0.914354107
FOC63_RS05120	extracellular solute-binding protein	6.42255919	0.132969817	0.671421596	0.198042211	0.843012038	0.91437542
FOC63_RS07515	peptide chain release factor 3	63.86025685	0.079148768	0.398870146	0.198432419	0.842706755	0.91437542
FOC63_RS04550	zinc-dependent MarR family transcriptional regulator	22.95762761	0.11767066	0.596327736	0.197325485	0.843572837	0.914426794
FOC63_RS02780	hypothetical protein	1.45142859	0.225587216	1.154857269	0.195337746	0.845128549	0.914983149
FOC63_RS08385	choloylglycine hydrolase	25.82156871	-0.107956028	0.554471915	-0.194700624	0.845627323	0.914983149
FOC63_RS09915	phosphopantothenoylcysteine decarboxylase	8.434953233	0.093388832	0.476963513	0.195798692	0.844767734	0.914983149
FOC63_RS01115	GNAT family N-acetyltransferase	2.201041159	-0.157584675	0.836112311	-0.188473096	0.850505804	0.917474765
FOC63_RS02815	ribonuclease M5	6.068800494	0.12431787	0.658366054	0.188827886	0.850227715	0.917474765
FOC63_RS03645	arginine repressor	6.945604305	-0.112330796	0.594782263	-0.188860366	0.850202258	0.917474765
FOC63_RS10575	ATP-dependent Clp protease ATP-binding subunit ClpX	76.86129022	0.074856677	0.39644977	0.188817556	0.850235812	0.917474765
FOC63_RS10905	tRNA (guanosine(37)-N1)-methyltransferase TrmD	20.40083753	-0.058647798	0.30717985	-0.190923324	0.848585666	0.917474765
FOC63_RS09935	DUF1002 domain-containing protein	48.10187357	-0.071370902	0.380508808	-0.187567017	0.851216084	0.917685136
FOC63_RS03640	YlbF family regulator	4.060841506	0.141519264	0.762145559	0.185685349	0.852691518	0.918164204
FOC63_RS05945	N-acetylglucosamine-6-phosphate deacetylase	48.08011352	-0.112294406	0.603524008	-0.186064521	0.852394164	0.918164204
FOC63_RS07265	NAD(P)H-hydrate dehydratase	20.89385592	0.092825393	0.502179787	0.18484494	0.853350658	0.918318745
FOC63_RS08160	CBS-HotDog domain-containing transcription factor SpxR	32.26770854	0.082236062	0.448345412	0.183421219	0.854467528	0.918965379
FOC63_RS03295	fructose-6-phosphate aldolase	18.10247267	0.14046311	0.77505387	0.181230125	0.85618695	0.919926474
FOC63_RS03965	SP_0009 family protein	2.145433596	0.163436862	0.903135422	0.180966063	0.856394214	0.919926474
FOC63_RS00710	SPJ_0845 family protein	21.30476512	-0.150025764	0.841147676	-0.178358412	0.858441508	0.921569817
FOC63_RS02420	cell division protein ZapA	46.52949243	-0.079938008	0.453688096	-0.176195955	0.860139998	0.92283695
FOC63_RS09405	GMP reductase	43.51244339	0.080831443	0.466251805	0.173364354	0.862365042	0.924667152
FOC63_RS06645	nucleoside phosphorylase	4.122928901	0.125531969	0.73448172	0.170912312	0.864292716	0.925619559
FOC63_RS09310	histidine phosphatase family protein	23.24124704	-0.115821418	0.67541277	-0.171482422	0.863844451	0.925619559
FOC63_RS00170	type II toxin-antitoxin system death-on-curing family toxin	2.82820811	-0.14728646	0.870635354	-0.169171237	0.865661954	0.925875475
FOC63_RS01120	hypothetical protein	1.932985859	0.140459006	0.832530848	0.168713274	0.866022177	0.925875475
FOC63_RS11260	aminotransferase	54.74132353	0.116575326	0.691327016	0.168625446	0.866091265	0.925875475
FOC63_RS00245	TIGR01906 family membrane protein	7.698491119	0.09514425	0.567110892	0.167770098	0.866764147	0.92603896
FOC63_RS00295	surface-displayed alpha-enolase	2851.81592	0.070192062	0.427159584	0.164322806	0.869477029	0.927462423
FOC63_RS01625	glutamate racemase	51.90647583	-0.07081644	0.430077648	-0.164659662	0.869211869	0.927462423
FOC63_RS02540	DUF536 domain-containing protein	43.0538184	-0.092779024	0.569878155	-0.16280502	0.870671956	0.927462423
FOC63_RS07810	putative ABC transporter permease	28.68251173	-0.077486298	0.476050513	-0.162769066	0.870700265	0.927462423
FOC63_RS10755	peptide deformylase	20.1348121	0.110864623	0.680315008	0.162960719	0.870549363	0.927462423
FOC63_RS01975	nucleotidyltransferase	9.505871257	-0.081629992	0.504827199	-0.161698879	0.871542988	0.927805177
FOC63_RS01210	bifunctional UDP-N-acetylglucosamine diphosphorylase/glucosamine-1-phosphate N-acetyltransferase GlmU	114.7744797	0.057069862	0.360027604	0.158515239	0.874050813	0.92936388
FOC63_RS03175	glucose-6-phosphate isomerase	271.2376725	0.048176801	0.303386829	0.158796613	0.873829117	0.92936388
FOC63_RS01845	potassium transporter TrkG	32.23981907	0.092455881	0.590996399	0.156440685	0.87568567	0.930546646
FOC63_RS00355	histidinol dehydrogenase	32.41739705	0.076545073	0.496354196	0.15421462	0.877440515	0.931814363
FOC63_RS02425	ribonuclease HIII	38.81340439	0.106392032	0.692655916	0.15360012	0.877925042	0.931814363
FOC63_RS01240	PadR family transcriptional regulator	3.052707213	-0.176571043	1.172889254	-0.150543662	0.880335706	0.932157639
FOC63_RS04350	50S ribosomal protein L22	216.9059563	0.069382152	0.455032769	0.152477265	0.878810521	0.932157639
FOC63_RS06595	DUF960 domain-containing protein	8.50478883	0.069638223	0.462602864	0.15053565	0.880342026	0.932157639
FOC63_RS08465	AI-2E family transporter	46.41876042	-0.080542844	0.532893965	-0.151142346	0.879863429	0.932157639
FOC63_RS05145	LacI family DNA-binding transcriptional regulator	19.82558311	-0.089039415	0.600922327	-0.148171254	0.882207618	0.933577996
FOC63_RS04655	pyrroline-5-carboxylate reductase	28.80650981	-0.087844428	0.596776646	-0.147198166	0.882975608	0.933835842
FOC63_RS00680	DUF948 domain-containing protein	25.58163021	0.085030543	0.583366781	0.145758288	0.884112206	0.93448299
FOC63_RS08445	dTDP-4-dehydrorhamnose 3,5-epimerase family protein	55.17680952	-0.078269559	0.539699338	-0.145024374	0.884691628	0.9345408
FOC63_RS05860	translation initiation factor IF-2	326.3812001	-0.065323925	0.454535118	-0.143715902	0.885724813	0.935016945
FOC63_RS07035	tryptophan synthase subunit alpha	2.591989245	0.132427373	0.925264163	0.143123855	0.886192366	0.935016945
FOC63_RS01060	SsrA-binding protein SmpB	12.96537288	0.075741044	0.537810778	0.140832142	0.88800255	0.935818072
FOC63_RS06475	16S rRNA (cytosine(967)-C(5))-methyltransferase RsmB	61.93022139	0.063923878	0.452883951	0.141148473	0.887752651	0.935818072
FOC63_RS04290	MATE family efflux transporter	11.31221911	-0.066780049	0.478997255	-0.139416351	0.889121152	0.936442799
FOC63_RS07355	metalloregulator ArsR/SmtB family transcription factor	10.17909913	0.102043399	0.738794827	0.138121431	0.890144448	0.936966467
FOC63_RS09195	TVP38/TMEM64 family protein	37.18255208	0.077650286	0.586329994	0.132434443	0.894640673	0.941045672
FOC63_RS09875	aspartate-semialdehyde dehydrogenase	32.63166815	0.067161774	0.509251401	0.131883337	0.895076569	0.941045672
FOC63_RS05475	50S ribosomal protein L28	45.23769349	-0.053128544	0.412679806	-0.128740353	0.897563104	0.941644453
FOC63_RS09760	methylenetetrahydrofolate--tRNA-(uracil(54)-C(5))-methyltransferase (FADH(2)-oxidizing) TrmFO	61.63255735	0.077528707	0.603381742	0.12849031	0.897760966	0.941644453
FOC63_RS10165	FtsX-like permease family protein	35.10508186	0.064485942	0.49721118	0.129695277	0.896807519	0.941644453
FOC63_RS10815	4-hydroxy-tetrahydrodipicolinate reductase	30.96280577	0.059063155	0.453240567	0.130313038	0.896318765	0.941644453
FOC63_RS10300	nuclear transport factor 2 family protein	1.648611832	0.125632769	0.98340848	0.127752375	0.898344941	0.941702377
FOC63_RS08970	tRNA uridine-5-carboxymethylaminomethyl(34) synthesis GTPase MnmE	26.54391782	-0.036940762	0.294520446	-0.125426815	0.90018566	0.94307686
FOC63_RS05140	alpha-glucosidase	61.90405514	0.086115819	0.709046688	0.121452959	0.903332272	0.945817035
FOC63_RS00240	hypothetical protein	0.966448284	-0.141207242	1.21145908	-0.116559646	0.907209017	0.946789713
FOC63_RS00360	ATP phosphoribosyltransferase	5.841759104	0.076015901	0.654997654	0.116055226	0.907608774	0.946789713
FOC63_RS01165	50S ribosomal protein L11	359.9696882	-0.033305992	0.287267835	-0.115940553	0.907699656	0.946789713
FOC63_RS05175	isoprenyl transferase	24.50051852	-0.045733817	0.395677117	-0.115583679	0.907982499	0.946789713
FOC63_RS05970	PTS sugar transporter subunit IIA	1.198529043	0.186745314	1.595349928	0.117056021	0.90681566	0.946789713
FOC63_RS10620	phosphomevalonate kinase	25.94133997	-0.058202284	0.497455295	-0.11700003	0.90686003	0.946789713
FOC63_RS10850	SDR family oxidoreductase	15.81120206	0.073337047	0.615691713	0.119113259	0.905185626	0.946789713
FOC63_RS08125	DUF3272 family protein	7.638827485	-0.062400278	0.559670215	-0.111494727	0.911224047	0.949450442
FOC63_RS09010	LysR family transcriptional regulator	27.17875332	0.041887514	0.377296504	0.11102015	0.911600368	0.949450442
FOC63_RS01035	hypothetical protein	2.28969098	-0.108401905	0.995155839	-0.108929577	0.913258347	0.950320737
FOC63_RS04835	aldose epimerase family protein	31.8663626	-0.089828955	0.82699476	-0.108620948	0.913503145	0.950320737
FOC63_RS03325	PTS sugar transporter subunit IIA	26.30436225	-0.09428201	0.884784848	-0.10655925	0.915138648	0.951466393
FOC63_RS01660	membrane protein insertase YidC	97.30302204	-0.04874767	0.462310925	-0.105443473	0.916023922	0.951831158
FOC63_RS03310	L-ribulose-5-phosphate 4-epimerase	49.22662606	-0.089971648	0.861640182	-0.104419048	0.916836807	0.952120323
FOC63_RS04685	methyltransferase domain-containing protein	1.475845131	-0.096394068	0.934822607	-0.103114823	0.91787184	0.952639713
FOC63_RS05030	helix-turn-helix domain-containing protein	15.916052	-0.048379165	0.474674814	-0.101920649	0.91881966	0.953068034
FOC63_RS02265	alkyl hydroperoxide reductase subunit C	148.4394463	-0.051833648	0.523103178	-0.099088766	0.921067792	0.954843852
FOC63_RS01135	YozE family protein	2.04364494	0.066000107	0.693754918	0.095134616	0.924207903	0.956428981
FOC63_RS04690	single-stranded DNA-binding protein	2.067332989	-0.07903452	0.825644229	-0.095724668	0.923739248	0.956428981
FOC63_RS08750	FAD-dependent oxidoreductase	2.915891437	-0.123137654	1.281080679	-0.09612014	0.923425156	0.956428981
FOC63_RS09780	type I DNA topoisomerase	100.2615957	-0.045135714	0.494900827	-0.091201532	0.927332458	0.959105173
FOC63_RS00330	imidazole glycerol phosphate synthase subunit HisF	8.703070999	-0.053371255	0.604441914	-0.088298402	0.929639509	0.960451368
FOC63_RS00695	PspC domain-containing protein	42.13387318	0.045869449	0.520023892	0.088206426	0.92971261	0.960451368
FOC63_RS08055	phosphoenolpyruvate--protein phosphotransferase	832.5226103	-0.029755895	0.357425078	-0.083250719	0.933652185	0.963403558
FOC63_RS08550	branched-chain amino acid ABC transporter permease	12.36223069	0.038566662	0.462163847	0.08344803	0.933495299	0.963403558
FOC63_RS05730	DUF956 family protein	8.643060662	-0.040959622	0.504352343	-0.081212316	0.935273105	0.964517313
FOC63_RS00565	elongation factor Tu	3316.227098	0.028462853	0.365917636	0.077784862	0.937999189	0.965762944
FOC63_RS00925	glycosyltransferase family 4 protein	57.90025377	-0.03976455	0.503451283	-0.078983909	0.937045422	0.965762944
FOC63_RS05300	DegV family protein	23.35988134	-0.049191281	0.650647861	-0.075603539	0.939734521	0.965762944
FOC63_RS09470	serine hydroxymethyltransferase	63.64310419	-0.031399435	0.407959497	-0.076967039	0.938649766	0.965762944
FOC63_RS10030	phosphate ABC transporter ATP-binding protein PstB	29.14312081	0.030913504	0.402751301	0.076755814	0.938817802	0.965762944
FOC63_RS11060	L-lactate dehydrogenase	88.42714484	-0.041034353	0.539819819	-0.076014907	0.939407238	0.965762944
FOC63_RS01590	pseudouridine synthase	41.0894656	0.034129868	0.463093024	0.07369981	0.94124925	0.966204562
FOC63_RS07570	VIT1/CCC1 transporter family protein	2.559863047	-0.06880899	0.931993871	-0.073829874	0.941145756	0.966204562
FOC63_RS07740	6,7-dimethyl-8-ribityllumazine synthase	2.114562879	-0.082317607	1.208313019	-0.068126061	0.945685284	0.969640467
FOC63_RS08975	ribose-5-phosphate isomerase RpiA	25.12085128	0.028888612	0.422620916	0.068355851	0.945502365	0.969640467
FOC63_RS03035	YidC/Oxa1 family membrane protein insertase	28.1296258	0.030450307	0.463824609	0.065650476	0.947656101	0.970543713
FOC63_RS09680	signal recognition particle protein	65.94948732	0.031951411	0.48618112	0.065719151	0.947601425	0.970543713
FOC63_RS05785	hypothetical protein	16.85748943	-0.037884248	0.619053382	-0.061197061	0.95120227	0.973615657
FOC63_RS01275	TetR/AcrR family transcriptional regulator	6.158656177	0.044724585	0.740886967	0.060366274	0.951863919	0.97373328
FOC63_RS03580	IreB family regulatory phosphoprotein	61.97532111	-0.030334707	0.513513584	-0.059072843	0.952894089	0.974227539
FOC63_RS01530	class I SAM-dependent methyltransferase	62.27856444	0.034249761	0.617533859	0.055462159	0.955770276	0.976607494
FOC63_RS07930	YvcK family protein	109.9984643	-0.034462378	0.642202096	-0.053662823	0.957203803	0.977511452
FOC63_RS01490	hypothetical protein	2.496245379	0.038667589	0.774382062	0.049933477	0.960175399	0.979245628
FOC63_RS04885	50S ribosomal protein L11 methyltransferase	15.14608458	0.022035749	0.447472424	0.049244932	0.960724104	0.979245628
FOC63_RS07015	anthranilate phosphoribosyltransferase	2.321337585	-0.034771781	0.713728336	-0.04871851	0.961143625	0.979245628
FOC63_RS09755	TIM barrel protein	15.38513729	0.03371751	0.701253902	0.048081743	0.961651096	0.979245628
FOC63_RS10455	dihydroneopterin aldolase	6.541993124	-0.026493305	0.545359669	-0.048579509	0.9612544	0.979245628
FOC63_RS05900	trimeric intracellular cation channel family protein	4.528932801	-0.02417502	0.526232025	-0.04593985	0.963358192	0.980423394
FOC63_RS00525	cation-translocating P-type ATPase	401.7994315	-0.020169028	0.482440326	-0.041806265	0.966653141	0.980973928
FOC63_RS01600	segregation/condensation protein A	38.2035912	-0.023899924	0.546806701	-0.043708176	0.965137022	0.980973928
FOC63_RS05135	sucrose phosphorylase	23.92763009	-0.02299078	0.546690214	-0.042054493	0.966455258	0.980973928
FOC63_RS07165	cell division protein FtsZ	298.9867642	-0.015673968	0.366932	-0.042716275	0.965927706	0.980973928
FOC63_RS09380	sodium transporter	24.95972278	0.032907661	0.76442241	0.043049053	0.965662431	0.980973928
FOC63_RS03030	RNA-binding cell elongation regulator Jag/EloR	92.81636077	-0.018756626	0.525171176	-0.035715262	0.971509401	0.985340685
FOC63_RS01810	FtsK/SpoIIIE domain-containing protein	11.36244356	0.064789421	1.898716294	0.03412275	0.972779267	0.985506186
FOC63_RS09720	tyrosine recombinase XerS	66.66543263	0.02724944	0.790943687	0.034451808	0.972516871	0.985506186
FOC63_RS10290	GBS Bsp-like repeat-containing protein	38.37776935	0.017112107	0.545188037	0.031387532	0.974960484	0.987154419
FOC63_RS07235	amino acid ABC transporter permease	57.35915828	0.013680815	0.449463912	0.030438071	0.975717682	0.987359768
FOC63_RS02675	thiamine diphosphokinase	23.00209041	-0.010827146	0.382363958	-0.028316334	0.977409853	0.988510476
FOC63_RS08110	GAF domain-containing protein	12.73093983	0.017242645	0.644148689	0.026768113	0.978644686	0.989197609
FOC63_RS00310	NUDIX hydrolase	7.597472179	0.018995637	0.761658349	0.024939839	0.98010295	0.990109673
FOC63_RS10505	homoserine kinase	25.859572	-0.016998135	0.705245239	-0.024102445	0.980770893	0.990222767
FOC63_RS00190	shikimate kinase	24.90473231	0.014488746	0.695823382	0.020822448	0.983387291	0.991699185
FOC63_RS08595	matrixin family metalloprotease	77.24318276	-0.011712972	0.561456759	-0.020861753	0.983355936	0.991699185
FOC63_RS10910	ribosome maturation factor RimM	11.32555015	-0.010866683	0.538618268	-0.02017511	0.983903683	0.991699185
FOC63_RS03385	toxic anion resistance protein	106.689826	-0.011418773	0.601485825	-0.018984276	0.984853649	0.99209522
FOC63_RS06025	MurR/RpiR family transcriptional regulator	8.037063781	0.00748156	0.538859903	0.013884054	0.988922483	0.995630833
FOC63_RS00175	AbrB family transcriptional regulator	2.559749205	-0.011991139	1.030656615	-0.011634466	0.990717249	0.996874248
FOC63_RS01415	ATP-dependent Clp protease proteolytic subunit ClpP	139.061754	0.005492473	0.540269848	0.010166166	0.991888713	0.997006582
FOC63_RS11000	RluA family pseudouridine synthase	103.7860884	-0.006679033	0.66350239	-0.010066328	0.991968368	0.997006582
FOC63_RS01375	CBS domain-containing protein	52.17164752	0.003651427	0.47361557	0.007709685	0.993848622	0.997770234
FOC63_RS05775	GNAT family N-acetyltransferase	52.95296549	-0.004384415	0.540289424	-0.008114937	0.993525288	0.997770234
FOC63_RS04945	GntR family transcriptional regulator	54.33260941	-0.004160173	0.76808654	-0.005416281	0.995678454	0.998481603
FOC63_RS09460	peptide chain release factor N(5)-glutamine methyltransferase	17.61560827	0.002598619	0.428210943	0.006068549	0.995158029	0.998481603
FOC63_RS00255	NUDIX hydrolase	23.50487247	-0.002790143	0.733494301	-0.003803906	0.99696493	0.999209083
FOC63_RS03650	arginine--tRNA ligase	43.33584843	-0.000738714	0.255699496	-0.002888994	0.997694919	0.999378319
FOC63_RS03245	AEC family transporter	17.65019328	0.000926208	0.564595804	0.00164048	0.998691087	0.999813843
FOC63_RS07370	phosphoglycerate mutase	300.2223032	1.06E-08	0.044349612	2.39E-07	0.999999809	0.999999809
FOC63_RS09435	FAD:protein FMN transferase	15.11064911	-6.12E-07	0.634468049	-9.65E-07	0.99999923	0.999999809
FOC63_RS00080	MarR family transcriptional regulator	0.096945295	-3.605261408	2.954942935	-1.220078183	0.222435238	NA
FOC63_RS00115	cupin domain-containing protein	0.086342684	-2.784276054	2.952791865	-0.942930007	0.345716705	NA
FOC63_RS00120	GNAT family N-acetyltransferase	0.089010704	-3.581194652	2.955038667	-1.211894345	0.225552827	NA
FOC63_RS00125	GNAT family N-acetyltransferase	0.094504245	-3.220372098	2.95401382	-1.090168257	0.275639033	NA
FOC63_RS00130	GNAT family N-acetyltransferase	0.084919649	-3.568528347	2.955089661	-1.207587165	0.227206098	NA
FOC63_RS00135	transglutaminase family protein	0.339537485	-3.101787625	2.952092221	-1.050708241	0.29339261	NA
FOC63_RS00150	GNAT family N-acetyltransferase	0.150746247	-3.751693794	2.954392133	-1.269869951	0.204130958	NA
FOC63_RS00155	hypothetical protein	0	NA	NA	NA	NA	NA
FOC63_RS00160	GNAT family N-acetyltransferase	0.195701092	-3.286893361	2.952242326	-1.113354867	0.265556051	NA
FOC63_RS00210	type II toxin-antitoxin system HicB family antitoxin	0.143247156	-1.668162251	2.430161242	-0.686440975	0.492435074	NA
FOC63_RS00215	type II toxin-antitoxin system HicA family toxin	0.054955982	-2.34876317	2.952585973	-0.795493574	0.426326447	NA
FOC63_RS00440	group II intron reverse transcriptase/maturase	0.263946034	-0.94239704	1.422764991	-0.662370135	0.507734038	NA
FOC63_RS00730	MerR family transcriptional regulator	0.217232895	-3.701632231	2.892549549	-1.279712644	0.200646216	NA
FOC63_RS00735	hypothetical protein	0.046553315	-3.438817589	2.955637067	-1.163477623	0.244635772	NA
FOC63_RS00850	class C sortase	0.00414314	-3.26419561	2.956451409	-1.104092426	0.269553046	NA
FOC63_RS00855	isopeptide-forming domain-containing fimbrial protein	0.074160602	-3.534300129	2.95522961	-1.195947725	0.23171696	NA
FOC63_RS00860	Cna B-type domain-containing protein	0	NA	NA	NA	NA	NA
FOC63_RS00870	TipC family immunity protein	0.188762846	-3.840317884	2.894678171	-1.326682158	0.184613845	NA
FOC63_RS00895	DUF3958 family protein	0.033704864	-3.390029493	2.955855317	-1.146886139	0.251428682	NA
FOC63_RS00900	TIGR04197 family type VII secretion effector	0.067415489	-3.511559835	2.955324346	-1.188214701	0.234748833	NA
FOC63_RS00910	IS3 family transposase	0	NA	NA	NA	NA	NA
FOC63_RS00915	hypothetical protein	0.087218546	-3.575603384	2.955061124	-1.209993037	0.226281565	NA
FOC63_RS00945	multidrug efflux SMR transporter	0.132030859	-2.933400113	2.952190302	-0.99363517	0.320400515	NA
FOC63_RS00950	NUDIX domain-containing protein	0.248767463	-3.965539935	2.953677952	-1.34257695	0.179408998	NA
FOC63_RS00985	hypothetical protein	0.020974033	-2.823091495	2.954976309	-0.955368572	0.339391342	NA
FOC63_RS00995	subtype B tannase	0.195121472	-3.855686825	2.954032149	-1.305228457	0.191815067	NA
FOC63_RS01000	MurR/RpiR family transcriptional regulator	0.082618717	-3.070725389	2.953833059	-1.0395731	0.29853828	NA
FOC63_RS01010	UbiX family flavin prenyltransferase	0.298862741	-2.837896549	2.473939395	-1.147116439	0.251333501	NA
FOC63_RS01180	hypothetical protein	0.045831329	-2.924595743	2.954419307	-0.98990544	0.32222034	NA
FOC63_RS01235	ABC transporter permease	0.29248233	-3.918809012	2.632355826	-1.488707937	0.136564294	NA
FOC63_RS01255	MATE family efflux transporter	0.14984251	-3.749316469	2.954400656	-1.269061616	0.204419089	NA
FOC63_RS01260	TetR/AcrR family transcriptional regulator	0.304116909	-2.254157736	2.915762313	-0.77309379	0.439466876	NA
FOC63_RS01295	SDR family oxidoreductase	0.099673226	-3.127320183	2.953596796	-1.05881757	0.28968287	NA
FOC63_RS01560	SDR family NAD(P)-dependent oxidoreductase	0.136441317	-3.715095804	2.954524839	-1.257425815	0.208599486	NA
FOC63_RS01565	MerR family transcriptional regulator	0.31496714	-4.049785339	2.593507898	-1.561508775	0.118403755	NA
FOC63_RS01730	excisionase	0.167466802	-1.50143861	2.948380788	-0.509241756	0.610582778	NA
FOC63_RS01740	sigma-70 family RNA polymerase sigma factor	0.002384893	-3.187737563	2.956392393	-1.078252525	0.280921077	NA
FOC63_RS01745	helix-turn-helix transcriptional regulator	0.215765801	-3.539493673	2.953284033	-1.198494162	0.230724694	NA
FOC63_RS01750	cysteine-rich KTR domain-containing protein	0.024943694	-2.768491435	2.954729889	-0.936969381	0.348774308	NA
FOC63_RS01760	tetracycline resistance determinant leader peptide	0.268393338	-2.025033016	2.947136703	-0.687118794	0.492007872	NA
FOC63_RS01790	antirestriction protein ArdA	0.020144641	-2.834566664	2.955026368	-0.959235658	0.337440041	NA
FOC63_RS01795	hypothetical protein	0.017387658	-2.88274315	2.955240724	-0.975468132	0.329328102	NA
FOC63_RS01805	hypothetical protein	0	NA	NA	NA	NA	NA
FOC63_RS01815	YdcP family protein	0	NA	NA	NA	NA	NA
FOC63_RS01820	YdcP family protein	0	NA	NA	NA	NA	NA
FOC63_RS01885	hypothetical protein	0	NA	NA	NA	NA	NA
FOC63_RS01890	protein-ADP-ribose hydrolase	0	NA	NA	NA	NA	NA
FOC63_RS01895	NAD(P)-dependent oxidoreductase	0	NA	NA	NA	NA	NA
FOC63_RS01900	Rrf2 family transcriptional regulator	0	NA	NA	NA	NA	NA
FOC63_RS01935	amino acid ABC transporter substrate-binding protein	0.350922804	-3.791285368	2.952065965	-1.284282063	0.199043281	NA
FOC63_RS01950	PTS transporter subunit EIIC	0	NA	NA	NA	NA	NA
FOC63_RS01955	6-phospho-beta-glucosidase	0	NA	NA	NA	NA	NA
FOC63_RS01960	MurR/RpiR family transcriptional regulator	0	NA	NA	NA	NA	NA
FOC63_RS02090	DUF2975 domain-containing protein	0.150441304	-3.750897587	2.954394986	-1.269599226	0.204227425	NA
FOC63_RS02185	superinfection immunity protein	0	NA	NA	NA	NA	NA
FOC63_RS02190	PASTA domain-containing protein	0.014329517	-2.997239254	2.95566899	-1.014064587	0.310551935	NA
FOC63_RS02335	hypothetical protein	0	NA	NA	NA	NA	NA
FOC63_RS02340	hypothetical protein	0	NA	NA	NA	NA	NA
FOC63_RS02345	hypothetical protein	0	NA	NA	NA	NA	NA
FOC63_RS02350	hypothetical protein	0	NA	NA	NA	NA	NA
FOC63_RS02355	hypothetical protein	0	NA	NA	NA	NA	NA
FOC63_RS02360	S8 family serine peptidase	0	NA	NA	NA	NA	NA
FOC63_RS02380	carboxylating nicotinate-nucleotide diphosphorylase	0.105684755	-3.630838076	2.954843338	-1.228775153	0.21915612	NA
FOC63_RS02390	quinolinate synthase NadA	0.138077748	-3.719376377	2.954509152	-1.258881319	0.208073202	NA
FOC63_RS02395	helix-turn-helix transcriptional regulator	0	NA	NA	NA	NA	NA
FOC63_RS02400	hypothetical protein	0	NA	NA	NA	NA	NA
FOC63_RS02405	ABC transporter ATP-binding protein	0	NA	NA	NA	NA	NA
FOC63_RS02510	phosphate ABC transporter permease subunit PstC	0.34043525	-1.075294324	1.614882305	-0.665865444	0.505497109	NA
FOC63_RS02520	YbaB/EbfC family nucleoid-associated protein	0.0854113	-2.954642086	2.953360736	-1.000433862	0.31710059	NA
FOC63_RS02525	PrsW family glutamic-type intramembrane protease	0	NA	NA	NA	NA	NA
FOC63_RS02555	GNAT family N-acetyltransferase	0.241557741	-3.103469546	2.04406155	-1.518285761	0.128942376	NA
FOC63_RS02565	winged helix DNA-binding protein	0.211151022	-2.781560182	2.080332851	-1.337074584	0.181198292	NA
FOC63_RS02700	hypothetical protein	0.127937587	-3.692730169	2.954607535	-1.249820873	0.211364989	NA
FOC63_RS02725	bacteriocin immunity protein	0.179018128	-3.446104983	2.953154577	-1.166923333	0.243241332	NA
FOC63_RS02730	hypothetical protein	0.19116505	-3.833632137	2.954106433	-1.297729863	0.194380178	NA
FOC63_RS02735	DUF3884 family protein	0.056725207	-3.475202737	2.955478781	-1.175851019	0.239654415	NA
FOC63_RS02760	hypothetical protein	0.011562855	-3.297825736	2.95628728	-1.115529522	0.264623575	NA
FOC63_RS02770	class IIb bacteriocin, lactobin A/cerein 7B family	0.007669525	-3.280371371	2.956372016	-1.109593567	0.267174205	NA
FOC63_RS02795	type II CAAX endopeptidase family protein	0.093057667	-3.593256934	2.954990498	-1.215996105	0.223986406	NA
FOC63_RS02835	type II CAAX endopeptidase family protein	0.076513894	-2.685667951	2.953864623	-0.909204819	0.363242021	NA
FOC63_RS02840	heavy metal translocating P-type ATPase	0.042835145	-2.920457793	2.954504625	-0.988476297	0.322919437	NA
FOC63_RS02845	transposase	0	NA	NA	NA	NA	NA
FOC63_RS02940	teichoic acid D-Ala incorporation-associated protein DltX	0.015508269	-3.315105462	2.956204336	-1.121406062	0.262115057	NA
FOC63_RS02945	hypothetical protein	0.228141324	-3.92548326	2.953804116	-1.328958559	0.183861642	NA
FOC63_RS02950	CsbD family protein	0.207597522	-3.882782141	2.953942366	-1.314440724	0.188697934	NA
FOC63_RS03005	hypothetical protein	0.075701973	-3.539310385	2.955208928	-1.197651493	0.231052721	NA
FOC63_RS03055	ryptide export MFS transporter	0.166334437	-3.78941093	2.954258693	-1.282694349	0.199599181	NA
FOC63_RS03060	potassium transporter Trk	0.024301171	-3.352239553	2.95602922	-1.134034647	0.256780015	NA
FOC63_RS03065	ABC transporter permease	0.004679304	-3.266670658	2.956439207	-1.104934155	0.269188121	NA
FOC63_RS03070	bacteriocin	0	NA	NA	NA	NA	NA
FOC63_RS03075	ABC transporter ATP-binding protein	0	NA	NA	NA	NA	NA
FOC63_RS03080	response regulator transcription factor	0.001821759	-3.253344629	2.956505138	-1.100402156	0.271156939	NA
FOC63_RS03125	hypothetical protein	0.065417565	-3.15246244	2.935652657	-1.073854031	0.282888109	NA
FOC63_RS03130	hypothetical protein	0.305175709	-4.056325988	2.953404169	-1.373440869	0.169615332	NA
FOC63_RS03170	immunity protein	0	NA	NA	NA	NA	NA
FOC63_RS03255	DMT family transporter	0.090137915	-3.584729085	2.955024512	-1.213096227	0.225093032	NA
FOC63_RS03260	DUF4931 domain-containing protein	0.056411544	-3.474264113	2.955482817	-1.175531826	0.239782012	NA
FOC63_RS03265	DUF6282 family protein	0.066059083	-3.507466234	2.955341551	-1.18682263	0.23529759	NA
FOC63_RS03270	RraA family protein	0.040565872	-3.416464499	2.955736197	-1.155875989	0.247731885	NA
FOC63_RS03275	isocitrate/isopropylmalate family dehydrogenase	0.142118422	-3.729906594	2.954470747	-1.262461846	0.206782647	NA
FOC63_RS03280	hypothetical protein	0.052769061	-3.461349247	2.955538603	-1.171139921	0.241542539	NA
FOC63_RS03285	4-hydroxy-2-oxovalerate aldolase	0.131601967	-3.702533649	2.954571137	-1.253154342	0.210149543	NA
FOC63_RS03340	hypothetical protein	0.04356155	-3.427699573	2.955686191	-1.159696717	0.246172307	NA
FOC63_RS03345	iron-containing alcohol dehydrogenase	0.1078622	-3.38147334	2.954289673	-1.144597759	0.252375821	NA
FOC63_RS03350	MetQ/NlpA family ABC transporter substrate-binding protein	0.043460444	-2.923087717	2.954492295	-0.989370567	0.32248187	NA
FOC63_RS03355	methionine ABC transporter permease	0.041599648	-3.282827814	2.955493916	-1.110754381	0.266674088	NA
FOC63_RS03360	ATP-binding cassette domain-containing protein	0.050004564	-3.45137432	2.955582014	-1.167747775	0.24290852	NA
FOC63_RS03390	hypothetical protein	0.341376032	-4.129845388	2.953194311	-1.398433342	0.161982977	NA
FOC63_RS03395	LytTR family DNA-binding domain-containing protein	0.342862418	-4.13213648	2.953187935	-1.399212164	0.16174937	NA
FOC63_RS03405	ABC transporter ATP-binding protein	0.083718825	-3.564682806	2.955105228	-1.206279483	0.227709746	NA
FOC63_RS03410	hypothetical protein	0.054457108	-3.467358614	2.955512586	-1.173183504	0.240722226	NA
FOC63_RS03415	SagB/ThcOx family dehydrogenase	0.044400117	-3.430856317	2.955672207	-1.160770233	0.245735351	NA
FOC63_RS03420	YcaO-like family protein	0.074171233	-3.533971509	2.955230969	-1.195835976	0.231760574	NA
FOC63_RS03425	hypothetical protein	0.308423776	-4.062042682	2.953387479	-1.37538427	0.169012343	NA
FOC63_RS03430	hypothetical protein	0.024842103	-3.354256063	2.956019831	-1.134720419	0.256492479	NA
FOC63_RS03530	Cna B-type domain-containing protein	0	NA	NA	NA	NA	NA
FOC63_RS03535	TetR/AcrR family transcriptional regulator	0.240058192	-3.949049664	2.953729481	-1.336970664	0.181232213	NA
FOC63_RS03605	hypothetical protein	0.126615855	-3.68895576	2.954621612	-1.248537459	0.211834299	NA
FOC63_RS03680	helix-turn-helix transcriptional regulator	0	NA	NA	NA	NA	NA
FOC63_RS04225	GNAT family N-acetyltransferase	0	NA	NA	NA	NA	NA
FOC63_RS04255	hypothetical protein	0	NA	NA	NA	NA	NA
FOC63_RS04295	MMPL family transporter	0	NA	NA	NA	NA	NA
FOC63_RS04300	histidine kinase	0	NA	NA	NA	NA	NA
FOC63_RS04305	response regulator transcription factor	0	NA	NA	NA	NA	NA
FOC63_RS04595	competence type IV pilus assembly protein ComGB	0.209747671	-1.881914261	1.674125305	-1.124117923	0.260963003	NA
FOC63_RS04600	competence type IV pilus major pilin ComGC	0.14758592	-2.663012722	2.408356336	-1.105738666	0.268839649	NA
FOC63_RS04610	competence type IV pilus minor pilin ComGE	0.041538943	-2.674316081	2.953812696	-0.905377678	0.365265337	NA
FOC63_RS04620	competence type IV pilus minor pilin ComGG	0.271224503	-2.398940612	1.846396602	-1.299255322	0.193856322	NA
FOC63_RS04665	hypothetical protein	0.231089356	-1.944771531	2.947522257	-0.65979876	0.509382979	NA
FOC63_RS04695	YeeE/YedE family protein	0	NA	NA	NA	NA	NA
FOC63_RS04700	sulfurtransferase TusA family protein	0	NA	NA	NA	NA	NA
FOC63_RS04710	GH32 C-terminal domain-containing protein	0	NA	NA	NA	NA	NA
FOC63_RS04715	sugar ABC transporter substrate-binding protein	0.026217541	-2.736137393	2.954554452	-0.926074451	0.35440729	NA
FOC63_RS04720	sensor histidine kinase	0	NA	NA	NA	NA	NA
FOC63_RS04725	response regulator transcription factor	0	NA	NA	NA	NA	NA
FOC63_RS04730	sugar ABC transporter substrate-binding protein	0.031461049	-2.654021906	2.954125608	-0.898412004	0.368965939	NA
FOC63_RS04735	PTS fructose transporter subunit IIA	0.118815677	-2.068294494	2.296335038	-0.900693696	0.367751201	NA
FOC63_RS04740	PTS sugar transporter subunit IIB	0	NA	NA	NA	NA	NA
FOC63_RS04755	PTS fructose transporter subunit IA	0	NA	NA	NA	NA	NA
FOC63_RS04820	ion transporter	0.349149966	-4.142294948	2.953159784	-1.402665366	0.16071665	NA
FOC63_RS04980	sugar ABC transporter permease	0.187033206	-1.897747001	2.948575566	-0.643614843	0.519825222	NA
FOC63_RS04985	carbohydrate ABC transporter permease	0.307097285	-1.393471178	2.93400399	-0.474938406	0.634830876	NA
FOC63_RS05095	PTS lactose/cellobiose transporter subunit IIA	0.063621214	-3.499018438	2.955377203	-1.183949864	0.23643291	NA
FOC63_RS05350	sigma-70 family RNA polymerase sigma factor	0.070815229	-2.668427652	2.891039325	-0.922999431	0.356007502	NA
FOC63_RS05395	DJ-1/PfpI family protein	0	NA	NA	NA	NA	NA
FOC63_RS05450	IS3 family transposase	0	NA	NA	NA	NA	NA
FOC63_RS05640	sigma-70 family RNA polymerase sigma factor	0.086254965	-2.815750318	2.148990626	-1.31026645	0.190105713	NA
FOC63_RS05870	IS3 family transposase	0	NA	NA	NA	NA	NA
FOC63_RS05910	hypothetical protein	0.054591305	-2.968056653	2.954284712	-1.004661684	0.315059784	NA
FOC63_RS06095	site-specific integrase	0.01890357	-2.854402747	2.955113801	-0.965919738	0.334084345	NA
FOC63_RS06100	SIR2 family protein	0	NA	NA	NA	NA	NA
FOC63_RS06105	TM2 domain-containing protein	0	NA	NA	NA	NA	NA
FOC63_RS06110	hypothetical protein	0	NA	NA	NA	NA	NA
FOC63_RS06115	XRE family transcriptional regulator	0	NA	NA	NA	NA	NA
FOC63_RS06120	hypothetical protein	0.023104364	-2.783576983	2.954806805	-0.942050417	0.346166828	NA
FOC63_RS06125	hypothetical protein	0	NA	NA	NA	NA	NA
FOC63_RS06130	helix-turn-helix transcriptional regulator	0.182063252	-3.812585769	2.954178341	-1.290574004	0.196851435	NA
FOC63_RS06140	ParB/RepB/Spo0J family partition protein	0.040003739	-2.830317485	2.955007787	-0.957803731	0.338161737	NA
FOC63_RS06145	hypothetical protein	0	NA	NA	NA	NA	NA
FOC63_RS06150	TIGR02391 family protein	0	NA	NA	NA	NA	NA
FOC63_RS06155	ATP synthase F0 subunit B	0	NA	NA	NA	NA	NA
FOC63_RS06160	hypothetical protein	0	NA	NA	NA	NA	NA
FOC63_RS06165	hypothetical protein	0.010501984	-3.017497714	2.955877691	-1.020846608	0.307327119	NA
FOC63_RS06175	hypothetical protein	0.085226318	-2.120876453	2.951209624	-0.718646495	0.472358758	NA
FOC63_RS06180	hypothetical protein	0.257923975	-2.082882449	2.947332599	-0.706700849	0.479752402	NA
FOC63_RS06185	hypothetical protein	0.281925403	-2.66847941	2.118877033	-1.2593838	0.207891738	NA
FOC63_RS06195	DUF1351 domain-containing protein	0.099623149	-2.252992181	2.951015146	-0.763463442	0.445187057	NA
FOC63_RS06200	single-stranded DNA-binding protein	0.02520476	-2.747967394	2.954618167	-0.930058383	0.352340857	NA
FOC63_RS06205	RusA family crossover junction endodeoxyribonuclease	0	NA	NA	NA	NA	NA
FOC63_RS06210	PIN domain protein	0	NA	NA	NA	NA	NA
FOC63_RS06215	hypothetical protein	0	NA	NA	NA	NA	NA
FOC63_RS06220	hypothetical protein	0	NA	NA	NA	NA	NA
FOC63_RS06225	DUF1642 domain-containing protein	0	NA	NA	NA	NA	NA
FOC63_RS06235	hypothetical protein	0	NA	NA	NA	NA	NA
FOC63_RS06240	DUF1492 domain-containing protein	0	NA	NA	NA	NA	NA
FOC63_RS06245	hypothetical protein	0	NA	NA	NA	NA	NA
FOC63_RS06250	terminase small subunit	0.327806886	-0.997089182	1.938492686	-0.514363139	0.606998126	NA
FOC63_RS06255	PBSX family phage terminase large subunit	0	NA	NA	NA	NA	NA
FOC63_RS06260	phage portal protein	0	NA	NA	NA	NA	NA
FOC63_RS06265	minor capsid protein	0	NA	NA	NA	NA	NA
FOC63_RS06270	hypothetical protein	0	NA	NA	NA	NA	NA
FOC63_RS06280	DUF4355 domain-containing protein	0	NA	NA	NA	NA	NA
FOC63_RS06285	hypothetical protein	0	NA	NA	NA	NA	NA
FOC63_RS06290	major capsid protein	0	NA	NA	NA	NA	NA
FOC63_RS06295	hypothetical protein	0	NA	NA	NA	NA	NA
FOC63_RS06300	phage head-tail connector protein	0	NA	NA	NA	NA	NA
FOC63_RS06305	hypothetical protein	0	NA	NA	NA	NA	NA
FOC63_RS06310	HK97-gp10 family putative phage morphogenesis protein	0	NA	NA	NA	NA	NA
FOC63_RS06315	hypothetical protein	0	NA	NA	NA	NA	NA
FOC63_RS06320	phage major tail protein, TP901-1 family	0	NA	NA	NA	NA	NA
FOC63_RS06325	tail assembly chaperone	0	NA	NA	NA	NA	NA
FOC63_RS06330	hypothetical protein	0	NA	NA	NA	NA	NA
FOC63_RS06335	phage tail tape measure protein	0	NA	NA	NA	NA	NA
FOC63_RS06340	distal tail protein Dit	0.003526385	-3.261328023	2.956465571	-1.1031172	0.269976272	NA
FOC63_RS06345	hypothetical protein	0	NA	NA	NA	NA	NA
FOC63_RS06350	hypothetical protein	0.288024074	-1.682952489	2.013825231	-0.835699376	0.403324046	NA
FOC63_RS06355	hypothetical protein	0.016296566	-3.172441266	2.955973236	-1.073230714	0.283167613	NA
FOC63_RS06360	hypothetical protein	0	NA	NA	NA	NA	NA
FOC63_RS06365	hypothetical protein	0.096781131	-1.979684231	2.950713728	-0.670917077	0.502273357	NA
FOC63_RS06375	type II toxin-antitoxin system antitoxin SocA domain-containing protein	0	NA	NA	NA	NA	NA
FOC63_RS06380	hypothetical protein	0	NA	NA	NA	NA	NA
FOC63_RS06530	ComF family protein	0.160015689	-3.358606356	2.953347043	-1.137220349	0.255446182	NA
FOC63_RS06665	hypothetical protein	0	NA	NA	NA	NA	NA
FOC63_RS06675	helix-turn-helix transcriptional regulator	0.227912602	-2.431323059	2.312632505	-1.051322704	0.293110403	NA
FOC63_RS06680	DUF6442 family protein	0.339043903	-4.009298552	2.29627688	-1.745999617	0.080811018	NA
FOC63_RS06695	TetR-like C-terminal domain-containing protein	0.170483974	-3.506110739	2.953487012	-1.187108907	0.235184665	NA
FOC63_RS06700	hypothetical protein	0.058320423	-3.442694618	2.955383313	-1.164889374	0.244063775	NA
FOC63_RS06780	ABC transporter ATP-binding protein	0.155813475	-3.76426546	2.954347284	-1.27414454	0.202612196	NA
FOC63_RS06810	type VII secretion protein EssA	0.116643363	-2.710735355	2.954419304	-0.917518834	0.358870828	NA
FOC63_RS06815	EsaB/YukD family protein	0.076055708	-3.539731499	2.955207193	-1.197794695	0.230996953	NA
FOC63_RS06820	type VII secretion protein EssB	0.183890412	-3.355152795	2.95273001	-1.136288378	0.255835893	NA
FOC63_RS06830	DUF4176 domain-containing protein	0	NA	NA	NA	NA	NA
FOC63_RS06835	hypothetical protein	0	NA	NA	NA	NA	NA
FOC63_RS06840	hypothetical protein	0	NA	NA	NA	NA	NA
FOC63_RS06845	hypothetical protein	0	NA	NA	NA	NA	NA
FOC63_RS06850	hypothetical protein	0	NA	NA	NA	NA	NA
FOC63_RS06855	hypothetical protein	0	NA	NA	NA	NA	NA
FOC63_RS06865	TIGR04197 family type VII secretion effector	0.098872421	-3.610177736	2.954923565	-1.221749956	0.221802198	NA
[truncated: 172 more rows]
