# Supplementary material for: Evidence for a Role of Extraintestinal Pathogenic Escherichia coli , Enterococcus faecalis and Streptococcus gallolyticus in the Aetiology of Exudative Cloacitis in the Critically Endangered Kākāpō ( Strigops habroptilus )
Source: Mol Ecol. 2025 Apr 19;34(24):e17761. doi: 10.1111/mec.17761 (PMC12717991; doi:10.1111/mec.17761)
Supplement: Supplementary file 8 — Table S4. DESeq2 output for the Escherichia coli gene dataset, comparing diseased versus healthy samples. [file MEC-34-e17761-s007.csv]

		baseMean	log2FoldChange	lfcSE	stat	pvalue	padj
AOY55_RS00005	tRNA uridine-5-carboxymethylaminomethyl(34) synthesis enzyme MnmG	1369.25541	0.426256994	0.724304521	0.588505223	0.556193229	0.767690939
AOY55_RS00010	16S rRNA (guanine(527)-N(7))-methyltransferase RsmG	177.8529344	0.381427013	0.705603843	0.540568219	0.588805228	0.784078549
AOY55_RS00015	F0F1 ATP synthase subunit I	1004.85366	0.841628669	0.706794947	1.190767806	0.233744751	0.582095113
AOY55_RS00020	F0F1 ATP synthase subunit A	2798.790552	1.269765421	0.671168498	1.891872794	0.058507931	0.362599581
AOY55_RS00025	F0F1 ATP synthase subunit C	1575.922635	1.41425406	0.714813867	1.978492759	0.047873145	0.32974832
AOY55_RS00030	F0F1 ATP synthase subunit B	3045.42163	1.464434892	0.716730382	2.043215873	0.041031073	0.30087155
AOY55_RS00035	F0F1 ATP synthase subunit delta	2237.063048	1.333917784	0.741020252	1.800109754	0.07184331	0.403413591
AOY55_RS00040	F0F1 ATP synthase subunit alpha	7949.096651	1.394755426	0.739949094	1.8849343	0.059438709	0.365770219
AOY55_RS00045	F0F1 ATP synthase subunit gamma	4599.67693	1.415138167	0.730013805	1.938508775	0.052561181	0.347795857
AOY55_RS00050	F0F1 ATP synthase subunit beta	6807.794557	1.387101557	0.72545869	1.912033828	0.055871855	0.355758197
AOY55_RS00055	F0F1 ATP synthase subunit epsilon	1132.719428	1.408100331	0.753190635	1.869513861	0.061551357	0.374544729
AOY55_RS00060	bifunctional UDP-N-acetylglucosamine diphosphorylase/glucosamine-1-phosphate N-acetyltransferase GlmU	1039.608693	0.928900392	0.711069823	1.306342024	0.191436272	0.555540084
AOY55_RS00065	glutamine--fructose-6-phosphate transaminase (isomerizing)	1639.288172	0.765709067	0.706141143	1.084356965	0.278206557	0.611446113
AOY55_RS00070	phosphate ABC transporter substrate-binding protein PstS	544.5839237	0.818468909	0.669064249	1.223303906	0.221214933	0.576215374
AOY55_RS00075	phosphate ABC transporter permease PstC	220.5230029	0.736532064	0.724241201	1.016970676	0.309167379	0.627875502
AOY55_RS00080	phosphate ABC transporter permease PstA	201.921158	0.657523704	0.734520047	0.895174619	0.37069375	0.658755762
AOY55_RS00085	phosphate ABC transporter ATP-binding protein PstB	194.2672673	0.848670007	0.676696757	1.254136359	0.209792447	0.571738029
AOY55_RS00090	phosphate signaling complex protein PhoU	185.8452215	0.739697116	0.686309683	1.077789131	0.281127871	0.611446113
AOY55_RS00095	transcriptional antiterminator BglG	3.746559235	-1.307338756	1.047890474	-1.24759103	0.212180865	0.572083563
AOY55_RS00100	PTS beta-glucoside transporter subunit IIABC	16.8389433	-0.406598909	0.801153273	-0.507517005	0.611792108	0.796552959
AOY55_RS00105	6-phospho-beta-glucosidase BglB	12.21209361	0.475613346	0.924447624	0.514483821	0.606913769	0.794053707
AOY55_RS00110	carbohydrate-specific porin BglH	9.135145389	-0.66996334	0.906447046	-0.739109188	0.459840698	0.718840905
AOY55_RS00115	esterase family protein	12.54081871	0.202078725	1.008151957	0.200444708	0.841132797	0.925097654
AOY55_RS00120	glucosamine-6-phosphate deaminase	10.654987	-0.091210925	0.899859003	-0.101361352	0.919263615	0.965644084
AOY55_RS00125	protein CbrB	17.72722364	0.452581311	0.868678419	0.520999832	0.602366888	0.790439298
AOY55_RS00130	6-phosphogluconate phosphatase	114.3675474	1.003720893	0.678318465	1.479719254	0.138948185	0.511310515
AOY55_RS00135	adenine permease AdeP	966.5039554	1.217770009	0.713224452	1.707414833	0.087744975	0.433557562
AOY55_RS00140	class I chromate reductase YieF	126.961189	0.841842673	0.73964682	1.138168447	0.255050151	0.594753506
AOY55_RS00145	4'-phosphopantetheinyl transferase superfamily protein	112.4781781	0.570368044	0.705019545	0.809010258	0.418509246	0.693488735
AOY55_RS00150	HTH-type transcriptional regulator YidZ	76.69912982	0.983942545	0.793440814	1.240095704	0.214939998	0.572498774
AOY55_RS00155	multidrug efflux MFS transporter MdtL	67.17201654	0.063717178	0.719499897	0.088557592	0.929433513	0.96941175
AOY55_RS00160	low affinity tryptophan permease TnaB	32.030591	-1.609270139	0.763214693	-2.108541874	0.034984145	0.273051562
AOY55_RS00165	tryptophanase	116.2974129	-1.365308266	0.777475385	-1.75607909	0.079074905	0.418644105
AOY55_RS00170	tryptophanase leader peptide	3.495997556	-2.305088969	1.2708138	-1.81386838	0.069697992	0.400018033
AOY55_RS00175	tRNA uridine-5-carboxymethylaminomethyl(34) synthesis GTPase MnmE	544.8666801	1.008797937	0.733419666	1.37547162	0.168985278	0.538030456
AOY55_RS00180	membrane protein insertase YidC	3597.5851	0.685732006	0.738648502	0.928360382	0.353220662	0.649353758
AOY55_RS00185	membrane protein insertion efficiency factor YidD	237.5979071	0.369423697	0.746642382	0.494779971	0.620755444	0.801609803
AOY55_RS00190	ribonuclease P protein component	612.6842524	0.43752335	0.718575977	0.60887556	0.542606925	0.758605925
AOY55_RS00195	50S ribosomal protein L34	1282.988236	0.632509876	0.702724264	0.900082591	0.3680763	0.657623627
AOY55_RS00200	hypothetical protein	8.498394395	1.536012389	0.790415099	1.943298389	0.051980116	0.346243124
AOY55_RS00205	chromosomal replication initiator protein DnaA	1650.366169	0.454432168	0.698128922	0.650928724	0.515092498	0.74964571
AOY55_RS00210	DNA polymerase III subunit beta	828.7265511	0.786997417	0.710324857	1.107940133	0.267887672	0.602080266
AOY55_RS00215	DNA replication/repair protein RecF	318.6737521	0.531686758	0.704655115	0.754534732	0.450528198	0.715038097
AOY55_RS00220	DNA topoisomerase (ATP-hydrolyzing) subunit B	2247.694295	0.564656987	0.725055722	0.778777368	0.436110872	0.707079797
AOY55_RS00225	YidB family protein	60.08966237	0.476156691	0.824626889	0.577420768	0.563655248	0.771643504
AOY55_RS00230	sugar-phosphatase	451.7978411	1.572331639	0.746051669	2.107537192	0.035071041	0.273240989
AOY55_RS00235	hypothetical protein	35.49960422	0.825834979	0.833239436	0.99111365	0.321630088	0.632465825
AOY55_RS00240	D-galactonate utilization transcriptional regulator DgoR	52.1560651	0.513602336	0.726122791	0.707321602	0.479366644	0.729500059
AOY55_RS00245	2-dehydro-3-deoxygalactonokinase	57.93746265	0.323640911	0.743251481	0.435439308	0.663243584	0.828119204
AOY55_RS00250	2-dehydro-3-deoxy-6-phosphogalactonate aldolase	25.15158406	0.800416291	0.807161921	0.99164278	0.321371813	0.632465825
AOY55_RS00255	galactonate dehydratase	71.77326056	1.413307522	0.761219081	1.856637014	0.063362814	0.380264042
AOY55_RS00260	MFS transporter	46.56601989	1.158088159	0.795487681	1.455821613	0.145441939	0.517610152
AOY55_RS00265	colicin M resistance lipid reductase CbrA	18.04833833	0.145301978	0.797528272	0.182190379	0.855433323	0.933556086
AOY55_RS00270	DUF3748 domain-containing protein	101.3050987	0.593255788	0.73401794	0.808230639	0.418957823	0.693705116
AOY55_RS00275	YceK/YidQ family lipoprotein	58.03454329	0.467786761	0.806075794	0.580326024	0.561694781	0.770894724
AOY55_RS00280	small heat shock chaperone IbpA	588.6136716	0.01742205	0.758317449	0.022974613	0.981670524	0.990295606
AOY55_RS00285	small heat shock chaperone IbpB	173.4793983	0.137115938	0.733244902	0.186998829	0.851661551	0.930345355
AOY55_RS00290	putative transporter	199.0083648	1.41622925	0.696853693	2.032319359	0.042121336	0.306365454
AOY55_RS00295	AraC family transcriptional regulator	13.26475091	-0.333847894	0.992545997	-0.336355086	0.736603114	0.872663517
AOY55_RS00300	solute:sodium symporter family transporter	8.641054889	0.481213462	0.910155162	0.528715852	0.597002579	0.787846359
AOY55_RS00305	sulfatase-like hydrolase/transferase	23.63098024	0.603774204	0.826104508	0.730869034	0.464859152	0.722286496
AOY55_RS00310	YidH family protein	18.92194991	1.314546866	0.837653534	1.569320503	0.116573277	0.480077234
AOY55_RS00315	DUF202 domain-containing protein	17.25445239	0.606942387	0.853984335	0.710718409	0.47725875	0.727815423
AOY55_RS00320	radical SAM protein	51.38633101	1.106795029	0.766344635	1.444252336	0.148668008	0.519747251
AOY55_RS00325	multidrug efflux MFS transporter EmrD	82.7870618	-0.136579133	0.749772803	-0.182160693	0.85545662	0.933556086
AOY55_RS00330	protein YsdE	1.555045795	-0.049781558	1.530461333	-0.032527158	0.974051658	NA
AOY55_RS00335	ilvB operon leader peptide IvbL	31.08909443	-0.082638817	0.873890488	-0.094564272	0.92466093	0.967812998
AOY55_RS00340	acetolactate synthase large subunit	651.2447338	2.3231904	0.79602999	2.918470947	0.003517527	0.057886627
AOY55_RS00345	acetolactate synthase small subunit	76.90841186	2.657126	0.810330473	3.27906464	0.001041518	0.02498881
AOY55_RS00350	DUF6708 domain-containing protein	6.851546675	-1.665446424	1.191703098	-1.397534693	0.162252841	0.532382545
AOY55_RS00355	transcriptional regulator UhpA	121.9541961	0.954276778	0.759770209	1.256007101	0.209113396	0.571655229
AOY55_RS00360	signal transduction histidine-protein kinase/phosphatase UhpB	126.9941161	0.528561041	0.742601708	0.711769224	0.476607693	0.727331013
AOY55_RS00365	MFS transporter family glucose-6-phosphate receptor UhpC	59.54399524	0.440325933	0.793695218	0.554779622	0.579045407	0.781805346
AOY55_RS00370	hexose-6-phosphate:phosphate antiporter	345.8755485	0.008508953	0.805562974	0.010562741	0.991572309	0.994577973
AOY55_RS00375	adenine deaminase	88.25030646	-0.043784793	0.722192678	-0.060627578	0.95165581	0.977350595
AOY55_RS00380	adenine permease AdeQ	22.35363506	-1.665823837	0.872323502	-1.909639982	0.056179583	0.355758197
AOY55_RS00385	DUF1198 domain-containing protein	56.27911208	0.339160541	0.819227484	0.414000443	0.678873782	0.836229902
AOY55_RS00390	purine ribonucleoside efflux pump NepI	86.4397886	-0.0326564	0.755676591	-0.043214783	0.965530321	0.983206932
AOY55_RS00395	protein YicS	10.5610751	0.207884382	0.914544536	0.227309195	0.820183324	0.913912455
AOY55_RS00400	lipoprotein NlpA	149.3065868	1.390819602	0.816613956	1.703154338	0.088539189	0.433950359
AOY55_RS00405	carboxylate/amino acid/amine transporter	137.9969811	0.979410682	0.763403261	1.282953233	0.199508461	0.561071763
AOY55_RS00410	hypothetical protein	5.891912176	-0.795279211	0.971923314	-0.818253045	0.413212712	0.689689006
AOY55_RS00415	RhuM family protein	305.3152632	0.378786262	0.7412433	0.511014753	0.609340727	0.795735884
AOY55_RS00425	glycoside-pentoside-hexuronide family transporter	49.62368153	0.531877653	0.848398394	0.626919684	0.530711883	0.756497046
AOY55_RS00430	alpha-xylosidase	94.36871698	1.277695453	0.768453001	1.662685228	0.096375461	0.449717791
AOY55_RS00435	PRD domain-containing protein	18.4293629	1.570521116	1.177718822	1.333528077	0.182358568	0.546825039
AOY55_RS00440	fructose PTS transporter subunit IIA	9.152160622	1.248102976	1.263551644	0.987773616	0.323263532	0.632465825
AOY55_RS00445	fructose PTS transporter subunit IIB	12.11468233	2.943541869	1.04652931	2.812670264	0.0049132	0.074174026
AOY55_RS00450	PTS fructose transporter subunit IIC	44.55935507	2.805053293	1.050171757	2.671042404	0.007561609	0.09967686
AOY55_RS00455	class II fructose-bisphosphate aldolase	29.46514907	2.520285524	0.976244509	2.581613008	0.009833979	0.117721638
AOY55_RS00460	ketose-bisphosphate aldolase	74.07366014	3.49657961	1.087534486	3.215143661	0.001303793	0.028442234
AOY55_RS00465	ROK family protein	30.43162766	2.584689671	0.9087473	2.844233673	0.004451839	0.070888218
AOY55_RS00470	D-lyxose/D-mannose family sugar isomerase	23.35952542	1.508984009	0.985563416	1.531087685	0.125747723	0.490953999
AOY55_RS00475	AsmA family protein	263.0754079	0.992766885	0.722945086	1.373225855	0.169682144	0.538030456
AOY55_RS00480	xanthine/proton symporter XanP	441.150789	1.38356798	0.827639244	1.671704176	0.09458267	0.44468124
AOY55_RS00485	sodium/glutamate symporter	329.4546887	0.928999191	0.672342018	1.38173603	0.167052767	0.538030456
AOY55_RS00490	ATP-dependent DNA helicase RecG	551.3334057	1.083950731	0.707586057	1.531899505	0.125547236	0.490953999
AOY55_RS00495	tRNA (guanosine(18)-2'-O)-methyltransferase TrmH	266.9855956	0.757526727	0.719662337	1.052614105	0.29251789	0.619370074
AOY55_RS00500	bifunctional GTP diphosphokinase/guanosine-3',5'-bis pyrophosphate 3'-pyrophosphohydrolase	2055.614275	0.831058526	0.747169724	1.11227543	0.266019745	0.599865455
AOY55_RS00505	DNA-directed RNA polymerase subunit omega	415.2046473	0.663784031	0.678779748	0.977907831	0.328119912	0.635131843
AOY55_RS00510	guanylate kinase	790.6110123	0.429153197	0.686242959	0.625366267	0.531730697	0.756497046
AOY55_RS00515	NAD-dependent DNA ligase LigB	43.01991098	0.33216822	0.718534324	0.462285808	0.643876376	0.815925828
AOY55_RS00520	trimeric intracellular cation channel family protein	59.2718509	0.142128798	0.711514284	0.199755368	0.841671909	0.92535966
AOY55_RS00525	DNA damage-inducible protein D	30.96568242	-5.211809298	0.958557638	-5.437137101	5.41E-08	2.95E-05
AOY55_RS00530	YicC/YloC family endoribonuclease	350.9534814	0.71939156	0.71402694	1.007513189	0.313688223	0.629208557
AOY55_RS00535	ribonuclease PH	359.1171441	0.604672372	0.655556412	0.92238038	0.3563302	0.650115054
AOY55_RS00540	orotate phosphoribosyltransferase	135.0861728	1.221305375	0.665176583	1.83606189	0.066348504	0.389212462
AOY55_RS00545	nucleoid occlusion factor SlmA	275.7612121	0.976155088	0.706124443	1.382412261	0.166845154	0.538030456
AOY55_RS00550	dUTP diphosphatase	312.3086859	1.081585438	0.705042747	1.534070724	0.125012255	0.490953999
AOY55_RS00555	bifunctional phosphopantothenoylcysteine decarboxylase/phosphopantothenate--cysteine ligase CoaBC	645.8480101	1.002928871	0.685928898	1.462146986	0.143700935	0.517354592
AOY55_RS00560	DNA repair protein RadC	665.7563093	1.268587657	0.707119542	1.794021494	0.072809738	0.407350677
AOY55_RS00565	50S ribosomal protein L28	5774.654358	0.880403555	0.706104066	1.246846743	0.212453698	0.572083563
AOY55_RS00570	50S ribosomal protein L33	463.583135	0.697670675	0.701535073	0.994491511	0.319983636	0.632465825
AOY55_RS00575	bifunctional DNA-formamidopyrimidine glycosylase/DNA-(apurinic or apyrimidinic site) lyase	155.5073081	0.769514928	0.691096079	1.113470257	0.265506516	0.599865455
AOY55_RS00580	pantetheine-phosphate adenylyltransferase	107.4701714	0.817827113	0.721663224	1.133253137	0.257107965	0.596364728
AOY55_RS00585	lipid IV(A) 3-deoxy-D-manno-octulosonic acid transferase	397.6594463	0.5337122	0.724681258	0.736478547	0.461439519	0.719387232
AOY55_RS00590	lipopolysaccharide core heptosyltransferase RfaQ	400.1218824	0.558996221	0.732517615	0.763116422	0.445393967	0.713120689
AOY55_RS00595	glycosyltransferase family 4 protein	286.1601517	0.473840408	0.710509603	0.666902187	0.504834614	0.745126327
AOY55_RS00600	lipopolysaccharide core heptose(I) kinase RfaP	151.8864491	0.52211391	0.682585934	0.764905757	0.444327666	0.712401956
AOY55_RS00605	lipopolysaccharide 3-alpha-galactosyltransferase	65.77045451	-1.130012862	1.019580033	-1.108312075	0.267727062	0.602080266
AOY55_RS00610	glycosyltransferase	52.27633669	-0.767623888	1.059645938	-0.724415449	0.468810718	0.723108592
AOY55_RS00615	lipopolysaccharide core heptose(II) kinase RfaY	37.09408164	-0.705731449	1.089739748	-0.647614671	0.517234206	0.750487313
AOY55_RS00620	UDP-galactose--(galactosyl) LPS alpha1,2-galactosyltransferase	55.000758	-1.336930746	1.01210959	-1.320934767	0.186523116	0.551729054
AOY55_RS00625	glycosyltransferase family A protein	36.18946732	-1.439413231	1.237690089	-1.162983564	0.244836171	0.590038833
AOY55_RS00630	O-antigen ligase family protein	47.74898102	-1.491991362	1.144194247	-1.303966845	0.192244887	0.555852902
AOY55_RS00635	lipopolysaccharide heptosyltransferase RfaC	249.9180021	0.422009922	0.690012641	0.611597378	0.540804173	0.757244286
AOY55_RS00640	ADP-heptose--LPS heptosyltransferase RfaF	502.5639387	0.718222738	0.734938194	0.97725597	0.328442445	0.635474229
AOY55_RS00645	ADP-glyceromanno-heptose 6-epimerase	823.9485606	0.846451755	0.710258217	1.191752147	0.233358444	0.582095113
AOY55_RS00650	glycine C-acetyltransferase	406.7990196	0.800739701	0.682960179	1.17245445	0.241014649	0.588328482
AOY55_RS00655	L-threonine 3-dehydrogenase	369.9718908	0.745830365	0.678388441	1.099414906	0.271587132	0.605176025
AOY55_RS00660	UDP-glucuronate:LPS(HepIII) glycosyltransferase	29.7429899	-0.855884682	0.769355113	-1.112470259	0.265936011	0.599865455
AOY55_RS00665	divergent polysaccharide deacetylase family protein	185.6501114	0.655060549	0.660330671	0.992018966	0.321188274	0.632465825
AOY55_RS00670	murein hydrolase activator EnvC	577.6365505	0.983849539	0.700662381	1.404170633	0.160268045	0.530136072
AOY55_RS00675	2,3-bisphosphoglycerate-independent phosphoglycerate mutase	2631.033638	1.772378843	0.760623351	2.330166225	0.019797367	0.190675306
AOY55_RS00680	rhodanese-like domain-containing protein	412.3912116	1.10406764	0.7043436	1.567512845	0.116994866	0.480196238
AOY55_RS00685	glutaredoxin 3	277.0434586	1.133268956	0.713961713	1.587296539	0.112445499	0.477278108
AOY55_RS00690	protein-export chaperone SecB	826.5481559	1.19494041	0.70747182	1.689028986	0.091213875	0.43822307
AOY55_RS00695	NAD(P)H-dependent glycerol-3-phosphate dehydrogenase	684.9849756	1.114742084	0.702171538	1.587563756	0.112385019	0.477278108
AOY55_RS00700	serine O-acetyltransferase	433.1064315	0.795772217	0.745129735	1.06796465	0.285536458	0.613390234
AOY55_RS00705	tRNA (uridine(34)/cytosine(34)/5-carboxymethylaminomethyluridine(34)-2'-O)-methyltransferase TrmL	143.003449	0.205469692	0.703493793	0.29207037	0.770232821	0.888737862
AOY55_RS00710	quinone-dependent L-lactate dehydrogenase	97.82741018	-1.401009097	0.822055463	-1.704275637	0.088329604	0.433950359
AOY55_RS00715	transcriptional regulator LldR	42.36190578	-1.925774911	0.795881167	-2.419676441	0.015534322	0.164505458
AOY55_RS00720	L-lactate permease	139.5767559	-1.775055417	0.744650019	-2.383744541	0.017137494	0.172681032
AOY55_RS00725	YadA-like family protein	221.610776	0.610048271	0.78364267	0.778477608	0.436287502	0.707089344
AOY55_RS00730	DUF3251 domain-containing protein	1.175052539	-2.183965902	1.96499739	-1.111434505	0.266381367	NA
AOY55_RS00735	YibL family ribosome-associated protein	195.0370453	0.745077551	0.694533793	1.072773648	0.283372687	0.613390234
AOY55_RS00740	protein YibT	90.14824232	0.518985126	0.831240487	0.624350154	0.532397653	0.756497046
AOY55_RS00745	mannitol operon repressor MtlR	332.1354492	1.744342165	0.740075417	2.35697893	0.018424292	0.179984359
AOY55_RS00750	mannitol-1-phosphate 5-dehydrogenase	1270.515142	2.364053262	0.750949269	3.148086508	0.00164343	0.032741038
AOY55_RS00755	PTS mannitol transporter subunit IICBA	1952.54731	2.513742796	0.767740097	3.274210641	0.001059576	0.02498881
AOY55_RS00760	DUF3302 domain-containing protein	9.95279745	1.962439561	0.95087105	2.063833535	0.039033502	0.290124651
AOY55_RS00765	HlyD family secretion protein	25.66190634	1.723519772	0.790157017	2.181237063	0.029165887	0.246133006
AOY55_RS00770	glutathione S-transferase	50.72260685	0.321399472	0.790579836	0.406536389	0.684348525	0.839655137
AOY55_RS00775	L-seryl-tRNA(Sec) selenium transferase	240.971681	0.997813493	0.766702039	1.301435815	0.193109321	0.5564626
AOY55_RS00780	selenocysteine-specific translation elongation factor	380.1631578	1.303263889	0.746875013	1.744955803	0.080992563	0.419553975
AOY55_RS00785	L-threonine dehydrogenase	21.46027574	1.311898485	0.904368608	1.450623644	0.146884688	0.518757627
AOY55_RS00790	Fic family protein	84.60649077	0.779063571	0.722752641	1.077911761	0.281073136	0.611446113
AOY55_RS00795	aldehyde dehydrogenase AldB	122.7160833	0.330092225	0.760057252	0.434299159	0.664071214	0.828374101
AOY55_RS00800	L-ribulose-5-phosphate 4-epimerase	42.23721311	1.164731328	0.744854213	1.563703754	0.117887156	0.480430456
AOY55_RS00805	L-ribulose-5-phosphate 3-epimerase	35.39622256	1.745378525	0.889533514	1.962127899	0.049747596	0.33808218
AOY55_RS00810	3-keto-L-gulonate-6-phosphate decarboxylase UlaD	22.66047396	1.60108681	0.894433808	1.79005623	0.073444872	0.409246459
AOY55_RS00815	L-xylulokinase	56.723855	2.219958587	1.01132698	2.195094792	0.028156799	0.240407266
AOY55_RS00820	2,3-diketo-L-gulonate TRAP transporter substrate-binding protein YiaO	33.51030684	1.524067124	0.94610986	1.61087754	0.107206416	0.473302649
AOY55_RS00825	2,3-diketo-L-gulonate TRAP transporter large permease YiaN	23.6432322	0.530656243	1.017175493	0.52169586	0.601882108	0.790439298
AOY55_RS00830	2,3-diketo-L-gulonate TRAP transporter small permease YiaM	7.254356227	0.772063359	1.06830148	0.722701759	0.469863135	0.723108592
AOY55_RS00835	DUF4862 family protein	32.38399396	0.918646588	0.944679173	0.972442936	0.330830241	0.637350789
AOY55_RS00840	YhcH/YjgK/YiaL family protein	15.14406379	1.850406457	1.037975867	1.782706627	0.074634072	0.412755786
AOY55_RS00845	3-dehydro-L-gulonate 2-dehydrogenase	64.26057777	1.435358018	0.875021224	1.640369375	0.100928389	0.461250596
AOY55_RS00850	IclR family transcriptional regulator YiaJ	150.1115927	1.012266088	0.775448733	1.305393954	0.191758736	0.555540084
AOY55_RS00855	4Fe-4S binding protein	74.98779883	1.035363821	0.708099711	1.462172354	0.143693985	0.517354592
AOY55_RS00860	valine--pyruvate transaminase	609.8628659	1.071683571	0.720191342	1.488053951	0.136736666	0.507729425
AOY55_RS00865	alpha-amylase	119.7804499	0.991585428	0.774818233	1.279765222	0.200627719	0.562479585
AOY55_RS00870	protein bax	960.2926425	-0.103373094	0.693767089	-0.149002592	0.881551588	0.946642771
AOY55_RS00875	D-xylose utilization transcriptional activator XylR	106.8845919	0.01253409	0.784322462	0.015980787	0.98724972	0.994085051
AOY55_RS00880	xylose ABC transporter permease XylH	56.48940033	-0.109346278	0.868399585	-0.125917008	0.899797619	0.956816235
AOY55_RS00885	D-xylose ABC transporter ATP-binding protein	42.11225474	-1.450772134	0.760217177	-1.908365369	0.05634401	0.355758197
AOY55_RS00890	D-xylose ABC transporter substrate-binding protein	23.07277647	-0.612041998	0.798674431	-0.766322263	0.443484575	0.712401956
AOY55_RS00895	xylose isomerase	83.01091415	-0.149623421	0.671537255	-0.222807327	0.823685465	0.916131943
AOY55_RS00900	xylulokinase	97.46365116	0.916127235	0.760237873	1.205053402	0.228182687	0.579273605
AOY55_RS00905	inner membrane protein YiaB	2.103847103	-2.06149146	1.181996186	-1.744076237	0.081145797	0.419553975
AOY55_RS00910	inner membrane protein YiaA	6.742010331	-0.606347847	1.010544388	-0.600020992	0.548492245	0.763897579
AOY55_RS00915	O-acetyltransferase WecH	35.07350959	0.262274523	0.827749995	0.316852341	0.751355647	0.880662477
AOY55_RS00920	YsaB family lipoprotein	13.09838164	-0.434088252	0.777859262	-0.558055002	0.576806826	0.780343623
AOY55_RS00925	glycine--tRNA ligase subunit alpha	1159.603044	0.984820472	0.683653011	1.440526782	0.149718418	0.520325147
AOY55_RS00930	glycine--tRNA ligase subunit beta	1692.008091	0.901426071	0.690218184	1.306001625	0.191552005	0.555540084
AOY55_RS00935	type I toxin-antitoxin system toxin HokA	13.42200077	-0.842253437	1.007048233	-0.836358587	0.402953203	0.682221507
AOY55_RS00940	hypothetical protein	1.475950045	-1.039089596	1.838776344	-0.565098414	0.572006827	NA
AOY55_RS00945	RNA chaperone/antiterminator CspA	12092.99742	-2.530080402	0.825011014	-3.066723182	0.002164192	0.040525188
AOY55_RS00950	HTH-type transcriptional regulator	60.6326283	0.523061141	0.858383094	0.609356294	0.542288301	0.758577703
AOY55_RS00955	DUF3053 domain-containing protein	671.256181	1.376648892	0.726553149	1.894766946	0.058123284	0.361460851
AOY55_RS00960	glyoxylate/hydroxypyruvate reductase GhrB	291.1080861	1.09662253	0.798046833	1.374133052	0.16940038	0.538030456
AOY55_RS00965	OmpA family lipoprotein	370.5406722	1.520352977	0.691028387	2.200131001	0.027797602	0.238272961
AOY55_RS00970	biotin sulfoxide reductase	245.1591837	1.008365794	0.768981016	1.311301285	0.189755994	0.554896383
AOY55_RS00975	N-acetyltransferase	34.64413926	0.033925944	0.851853604	0.039826026	0.968231827	0.98379028
AOY55_RS00980	DNA-3-methyladenine glycosylase I	53.64701301	-0.214546917	0.779006871	-0.275410814	0.783000637	0.895247285
AOY55_RS00985	autotransporter outer membrane beta-barrel domain-containing protein	73.10700611	1.046805083	0.882625697	1.18601247	0.235617375	0.582107579
AOY55_RS00990	MFS transporter	617.033753	1.970633445	0.873764454	2.255337164	0.024112174	0.21928276
AOY55_RS00995	kdo(2)-lipid A phosphoethanolamine 7''-transferase	244.5530049	-0.484707604	0.763477754	-0.634868012	0.525514501	0.754192239
AOY55_RS01005	dipeptide ABC transporter substrate-binding protein DppA	2571.363809	1.888759318	0.818073676	2.308788773	0.020955305	0.198325373
AOY55_RS01010	hypothetical protein	109.4678481	1.984106846	0.970001161	2.045468528	0.040808689	0.299744629
AOY55_RS01015	dipeptide ABC transporter permease DppB	321.3630322	1.707701672	0.7897885	2.162226561	0.030600717	0.250960393
AOY55_RS01020	dipeptide ABC transporter permease DppC	335.4490918	1.703974897	0.763781447	2.230971834	0.025682995	0.228217732
AOY55_RS01025	dipeptide ABC transporter ATP-binding protein	468.8951258	1.670604081	0.844547001	1.978106701	0.047916671	0.32974832
AOY55_RS01030	dipeptide ABC transporter ATP-binding subunit DppF	413.9777243	1.413764803	0.800055253	1.767083958	0.077214169	0.415907923
AOY55_RS01035	aromatic amino acid transport family protein	216.9979634	0.480803065	0.684057342	0.702869533	0.482137059	0.731165794
AOY55_RS01040	type I toxin-antitoxin system toxin Ldr family protein	70.67472219	1.233259365	0.701597221	1.757788271	0.078783542	0.418460122
AOY55_RS01045	cellulose biosynthesis protein BcsG	234.8088105	1.29368569	0.802486941	1.61209563	0.106941132	0.473302649
AOY55_RS01050	cellulose biosynthesis protein BcsF	18.86336916	1.214221559	0.89885801	1.350849127	0.176743767	0.54090603
AOY55_RS01055	cellulose biosynthesis c-di-GMP-binding protein BcsE	332.4608415	1.06078128	0.787827486	1.346463914	0.178152951	0.542614798
AOY55_RS01060	cellulose biosynthesis protein BcsR	82.05467683	0.906180797	0.793903781	1.141423958	0.253693539	0.593811648
AOY55_RS01065	cellulose biosynthesis protein BcsQ	183.5110537	1.372709261	0.813894142	1.686594351	0.091681379	0.43822307
AOY55_RS01070	UDP-forming cellulose synthase catalytic subunit	378.586483	1.287832507	0.769816134	1.672909219	0.094345169	0.444043118
AOY55_RS01075	cellulose biosynthesis cyclic di-GMP-binding regulatory protein BcsB	525.1878699	1.228689544	0.785489743	1.564233721	0.117762691	0.480430456
AOY55_RS01080	cellulose synthase complex periplasmic endoglucanase BcsZ	181.5718456	1.224311183	0.769096755	1.591881873	0.111411249	0.476518312
AOY55_RS01085	cellulose synthase complex outer membrane protein BcsC	690.1007306	1.26152161	0.77586195	1.625961436	0.103957859	0.467023367
AOY55_RS01090	biofilm formation regulator HmsP	216.7450869	0.406537117	0.724305166	0.561278776	0.574607508	0.778864511
AOY55_RS01095	C4-dicarboxylate transporter DctC	367.3188077	0.152171604	0.785463249	0.193734849	0.846383503	0.928065148
AOY55_RS01100	pitrilysin family protein	516.9465728	0.736145035	0.713122787	1.032283709	0.301939231	0.622710322
AOY55_RS01105	2-dehydro-3-deoxygluconokinase	547.2707324	2.498190769	0.729233731	3.425775114	0.000613048	0.016613213
AOY55_RS01110	cyclic-guanylate-specific phosphodiesterase	6.24468427	0.261440138	1.078632013	0.242381215	0.808484789	0.908706851
AOY55_RS01115	AsmA family protein	64.28893094	1.149734231	0.777351238	1.479040844	0.139129399	0.511310515
AOY55_RS01120	MFS transporter	328.6695217	1.680268927	0.762146207	2.204654317	0.027478361	0.236932983
AOY55_RS01125	inner membrane protein YhjD	101.5925524	1.037962845	0.735656823	1.410933485	0.158264228	0.527829786
AOY55_RS01130	LysR family transcriptional regulator	75.85228882	1.391557981	0.738893667	1.883299375	0.059659808	0.366613722
AOY55_RS01135	response regulator transcription factor	21.69668733	-0.071633189	0.900988409	-0.079505117	0.936630861	0.971495433
AOY55_RS01140	alpha,alpha-trehalase	181.0277045	-0.567933234	0.783469448	-0.724895189	0.468516333	0.723108592
AOY55_RS01145	cytochrome c peroxidase	287.1786652	0.825349924	0.759863401	1.086181967	0.277398494	0.611257388
AOY55_RS01150	glutamate decarboxylase	394.149066	2.076346628	0.805614935	2.577343763	0.009956288	0.117721638
AOY55_RS01155	acid resistance transcriptional activator GadX	171.9955973	0.488217301	0.765898257	0.637444069	0.523835631	0.753916785
AOY55_RS01160	acid resistance transcriptional activator GadW	51.24587118	0.358128537	0.835203221	0.428792093	0.668074534	0.830903418
AOY55_RS01165	multidrug efflux pump RND permease MdtF	278.7945147	1.753441749	0.856097148	2.048180809	0.040542286	0.298586144
AOY55_RS01170	multidrug transporter subunit MdtE	66.33746672	1.153160411	0.862806989	1.336521871	0.181378757	0.546825039
AOY55_RS01175	hypothetical protein	9.978217678	0.348432657	1.10238505	0.316071646	0.751948128	0.880974673
AOY55_RS01180	acid resistance transcriptional activator GadE	42.28058734	1.126756139	0.903871167	1.246589314	0.212548122	0.572083563
AOY55_RS01185	acid-resistance protein HdeD	128.8958094	1.459184077	1.045533222	1.395636261	0.162824057	0.532649067
AOY55_RS01190	acid-activated periplasmic chaperone HdeA	430.869862	1.672603706	0.80813549	2.069707031	0.038479788	0.287186881
AOY55_RS01195	acid-activated periplasmic chaperone HdeB	249.1276136	1.59211087	0.836317898	1.903714932	0.056947321	0.359047919
AOY55_RS01200	MgtC/SapB family protein	38.87882104	0.974696209	0.769663715	1.266392308	0.205372663	0.567073054
AOY55_RS01205	heme ABC transporter ATP-binding protein	127.1586003	1.088855301	0.78952805	1.379121743	0.167857221	0.538030456
AOY55_RS01210	heme ABC transporter permease ShuU/ChuU	193.7988423	1.155392081	0.698944787	1.653052004	0.09832028	0.456352535
AOY55_RS01215	anaerobilin reductase	364.9570359	1.440280256	0.736817656	1.954730921	0.050614838	0.34069474
AOY55_RS01220	heme utilization cystosolic carrier protein HutX	382.3205395	1.562820922	0.720291129	2.169707303	0.030029026	0.249139896
AOY55_RS01225	heme anaerobic degradation radical SAM methyltransferase ChuW/HutW	466.9485519	1.075036711	0.756521158	1.421026629	0.155309018	0.524817671
AOY55_RS01230	heme ABC transporter substrate-binding protein ChuT	285.9814538	1.045377908	0.718400409	1.455146594	0.145628682	0.517610152
AOY55_RS01235	TonB-dependent heme/hemoglobin receptor ChuA/ShuA	1157.074979	0.722345579	0.724331202	0.997258681	0.318638964	0.631631895
AOY55_RS01240	hematinate-forming heme oxygenase ChuS	446.6608193	0.993315877	0.694622614	1.430007974	0.15271473	0.520693509
AOY55_RS01245	LuxR C-terminal-related transcriptional regulator	58.51476283	1.409697962	0.820471486	1.718155947	0.085768174	0.431238706
AOY55_RS01250	outer membrane lipoprotein Slp	283.9346795	1.695459613	0.814608211	2.081319081	0.03740471	0.283820433
AOY55_RS01255	hypothetical protein	10.27308593	-0.270823026	1.130255377	-0.239612243	0.810630872	0.90966628
AOY55_RS01260	glutaredoxin-dependent arsenate reductase	33.12355421	0.627747192	0.877866995	0.715082348	0.474558161	0.725939742
AOY55_RS01265	damage-inducible type I toxin DinQ	86.28252147	1.099272989	0.651219947	1.688021066	0.091407185	0.43822307
AOY55_RS01270	glutathione-disulfide reductase	818.567913	0.749297834	0.68266937	1.097599903	0.272379235	0.606631242
AOY55_RS01275	23S rRNA (adenine(2030)-N(6))-methyltransferase	260.6753228	0.343729281	0.689614558	0.498436811	0.618176197	0.800564781
AOY55_RS01280	oligopeptidase A	899.9104925	1.042402101	0.719356169	1.449076474	0.147316227	0.518757627
AOY55_RS01285	16S rRNA (guanine(1516)-N(2))-methyltransferase RsmJ	79.8351122	0.798587861	0.691776734	1.154401156	0.248335742	0.590447251
AOY55_RS01290	dipeptide/tripeptide permease DtpB	129.205018	-0.687481388	0.755268114	-0.91024813	0.362691667	0.653421843
AOY55_RS01295	hypothetical protein	1.986757532	-0.175213127	1.402824992	-0.124900204	0.900602557	0.957375464
AOY55_RS01300	universal stress protein UspA	1549.028247	1.812524435	0.727464446	2.491564289	0.012718195	0.141554806
AOY55_RS01305	universal stress protein UspB	120.0270769	1.093668007	0.747484658	1.463131043	0.143431525	0.517354592
AOY55_RS01310	inorganic phosphate transporter PitA	1309.921616	0.875770289	0.682858941	1.282505414	0.199665407	0.561071763
AOY55_RS01315	NAD(P)/FAD-dependent oxidoreductase	295.5822482	0.71928566	0.70542493	1.019648767	0.307895068	0.627523235
AOY55_RS01320	DUF2776 family protein	45.40905442	0.392723198	0.86169672	0.455755707	0.648565659	0.819725367
AOY55_RS01325	protein YhiY	23.35186019	0.354342036	0.869505585	0.407521288	0.683625162	0.839655137
AOY55_RS01330	HlyD family secretion protein	175.260485	0.826783091	0.772402545	1.07040441	0.284437315	0.613390234
AOY55_RS01335	ribosome-associated ATPase/putative transporter RbbA	278.5452187	0.782020866	0.772487899	1.012340604	0.311375227	0.628982405
AOY55_RS01340	ABC transporter permease	94.42739104	0.867507611	0.732853723	1.183739106	0.236516354	0.582107579
AOY55_RS01345	class II aldolase	23.51470943	0.818615531	1.099674938	0.744415921	0.45662489	0.71867465
AOY55_RS01350	HPr family phosphocarrier protein	2.868837375	0.683846883	1.319717203	0.518176835	0.604334896	0.792539055
AOY55_RS01355	FGGY-family carbohydrate kinase	32.20555839	0.393994954	0.90517945	0.435267233	0.663368466	0.828119204
AOY55_RS01360	PTS galactitol transporter subunit IIC	25.52658961	0.112723657	0.91602256	0.12305773	0.902061384	0.957612725
AOY55_RS01365	PTS sugar transporter subunit IIB	16.19656524	0.202408061	1.06078523	0.190809652	0.848674726	0.928943259
AOY55_RS01370	PTS sugar transporter subunit IIA	21.80277297	0.253812518	1.139575522	0.222725492	0.82374916	0.916131943
AOY55_RS01375	UTRA domain-containing protein	23.68763839	0.362463044	0.949157994	0.381878514	0.702551478	0.851752164
AOY55_RS01380	nickel-responsive transcriptional regulator NikR	71.33754833	1.182404497	0.752263123	1.571796439	0.115997768	0.480077234
AOY55_RS01385	nickel import ATP-binding protein NikE	73.7647787	0.841533115	0.720823003	1.167461515	0.243024041	0.589274615
AOY55_RS01390	nickel import ATP-binding protein NikD	119.310885	1.162761639	0.754091585	1.541936897	0.123088929	0.487460158
AOY55_RS01395	nickel ABC transporter permease subunit NikC	93.39927657	0.962451385	0.787968116	1.221434428	0.221921579	0.576748843
AOY55_RS01400	nickel ABC transporter permease subunit NikB	110.3420502	1.020560531	0.793481271	1.286180994	0.198379902	0.560353397
AOY55_RS01405	nickel ABC transporter substrate-binding protein	292.4924166	1.445254046	0.73538895	1.965292035	0.049380447	0.336110593
AOY55_RS01410	4'-phosphopantetheinyl transferase AcpT	86.03472957	0.563701066	0.811352322	0.694767305	0.487201141	0.734389685
AOY55_RS01415	AI-2E family transporter	41.52496223	0.352196161	0.845517018	0.416545324	0.677011009	0.835862239
AOY55_RS01420	MFS transporter	134.2968213	0.533308126	0.730085306	0.730473715	0.465100674	0.7224045
AOY55_RS01425	phage sensitivity protein DcrB	399.2696407	0.286963483	0.69072128	0.415454817	0.677808985	0.835862239
AOY55_RS01430	7-cyano-7-deazaguanine/7-aminomethyl-7-deazaguanine transporter	206.8334057	0.134549391	0.766135461	0.175620889	0.86059179	0.935531848
AOY55_RS01435	sulfurtransferase TusA	111.4577331	0.892267742	0.704994504	1.265637869	0.205642762	0.567073054
AOY55_RS01440	Zn(II)/Cd(II)/Pb(II) translocating P-type ATPase ZntA	497.0660449	1.607894428	0.743356671	2.163018766	0.030539736	0.250960393
AOY55_RS01445	lysoplasmalogenase	188.6658331	0.851246436	0.707753025	1.202745035	0.229075001	0.579273605
AOY55_RS01450	DUF2500 domain-containing protein	50.15953524	0.966514772	0.736079746	1.313057147	0.189163692	0.554013078
AOY55_RS01455	DUF1145 family protein	39.12864634	1.002040836	0.761262131	1.316288826	0.18807712	0.553136238
AOY55_RS01460	16S rRNA (guanine(966)-N(2))-methyltransferase	137.1239329	0.70538689	0.775071829	0.910092282	0.362773844	0.653421843
AOY55_RS01465	signal recognition particle-docking protein FtsY	716.9192961	0.6272532	0.712973765	0.87977038	0.378983714	0.665930706
AOY55_RS01470	cell division ATP-binding protein FtsE	407.0987765	1.074843714	0.688536678	1.56105513	0.118510744	0.480430456
AOY55_RS01475	permease-like cell division protein FtsX	397.0456097	0.864744317	0.701150403	1.233322141	0.217455601	0.575092682
AOY55_RS01480	RNA polymerase sigma factor RpoH	1756.513536	-0.290553321	0.742313509	-0.391415914	0.695489831	0.847840775
AOY55_RS01485	branched chain amino acid ABC transporter substrate-binding protein LivJ	345.6282358	1.750298036	0.789154987	2.217939524	0.026558956	0.232490577
AOY55_RS01490	aspartate 1-decarboxylase autocleavage activator PanM	49.24912259	0.659191012	0.763123339	0.863806646	0.387694116	0.673103633
AOY55_RS01495	high-affinity branched-chain amino acid ABC transporter substrate-binding protein LivK	424.3914859	1.970087502	0.745516336	2.642581263	0.008227672	0.106520274
AOY55_RS01500	high-affinity branched-chain amino acid ABC transporter permease LivH	141.3556188	2.050970086	0.86333112	2.375647118	0.017518207	0.175483629
AOY55_RS01505	branched chain amino acid ABC transporter permease LivM	244.2385325	1.870621571	0.874276089	2.139623392	0.032385215	0.259654958
AOY55_RS01510	high-affinity branched-chain amino acid ABC transporter ATP-binding protein LivG	198.3930667	1.799813307	0.782007919	2.301528237	0.021361791	0.200865291
AOY55_RS01515	high-affinity branched-chain amino acid ABC transporter ATP-binding protein LivF	179.5461171	1.935720261	0.774498568	2.499320646	0.012443167	0.13956179
AOY55_RS01520	sn-glycerol-3-phosphate ABC transporter substrate-binding protein UgpB	52.02656395	0.519347318	0.747693568	0.694599152	0.487306544	0.734389685
AOY55_RS01525	sn-glycerol-3-phosphate ABC transporter permease UgpA	13.00076177	0.713106645	0.771649792	0.924132492	0.355417338	0.649911014
AOY55_RS01530	sn-glycerol-3-phosphate ABC transporter permease UgpE	9.599656781	0.45491403	0.759386718	0.5990545	0.549136542	0.764327431
AOY55_RS01535	sn-glycerol 3-phosphate ABC transporter ATP binding protein UgpC	50.68170038	1.156744141	0.743579517	1.555642825	0.119793049	0.483007058
AOY55_RS01540	glycerophosphodiester phosphodiesterase	90.93906243	0.95605335	0.691582362	1.382414305	0.166844526	0.538030456
AOY55_RS01545	DUF2756 family protein	46.29509973	-0.200436106	0.879447922	-0.227911285	0.819715209	0.913912455
AOY55_RS01550	gamma-glutamyltransferase	56.95432797	0.322601806	0.855271407	0.37719232	0.706030687	0.853772697
AOY55_RS01555	YrhB family protein	2.633361245	-1.992571724	1.153448712	-1.727490527	0.084079605	0.428050544
AOY55_RS01560	hypothetical protein	0.357285248	-2.956148988	2.953562578	-1.000875691	0.31688691	NA
AOY55_RS01565	protein YrhA	2.450672173	-3.279817015	1.446744711	-2.267032317	0.023388252	0.215280468
AOY55_RS01570	Hcp1 family type VI secretion system effector	1.892964261	-0.05751489	1.339107216	-0.042950175	0.965741251	0.983206932
AOY55_RS01575	N-acetyltransferase	43.93883974	1.127014153	0.795312656	1.417070564	0.156462298	0.524817671
AOY55_RS01580	oxidoreductase	310.521907	0.139797267	0.772064284	0.181069466	0.856313051	0.934257025
AOY55_RS01585	quercetin 2,3-dioxygenase	134.298613	0.726885283	0.765031253	0.950138023	0.342042125	0.644624492
AOY55_RS01590	gluconate operon transcriptional repressor GntR	311.7360274	0.463399685	0.710260287	0.652436428	0.514119671	0.749450091
AOY55_RS01595	gluconokinase	102.4417418	1.493414992	0.840585646	1.776636325	0.075628095	0.414520896
AOY55_RS01600	gluconate transporter	187.3985949	1.433406914	0.733504006	1.954190982	0.050678635	0.34069474
AOY55_RS01605	NAAT family transporter YhgN	107.4770198	0.610314789	0.705197375	0.865452441	0.386790509	0.672930082
AOY55_RS01610	aspartate-semialdehyde dehydrogenase	2764.603066	1.008704871	0.806608695	1.250550456	0.211098536	0.572083563
AOY55_RS01620	1,4-alpha-glucan branching enzyme	1494.465485	1.49398749	0.754237304	1.980792361	0.047614564	0.329227166
AOY55_RS01625	glycogen debranching protein GlgX	857.0832224	1.405830938	0.729505889	1.927100191	0.053967145	0.3494648
AOY55_RS01630	glucose-1-phosphate adenylyltransferase	856.5371835	1.446241913	0.760574303	1.901512984	0.057234853	0.360340066
AOY55_RS01635	glycogen synthase GlgA	898.8406444	1.247355997	0.763306253	1.634148799	0.10222761	0.464223334
AOY55_RS01640	glycogen phosphorylase	1342.351921	1.094211689	0.755903873	1.447554018	0.147741819	0.519105539
AOY55_RS01645	fimbrial protein	22.24773634	-0.663514457	0.840121059	-0.789784341	0.429653726	0.703935113
AOY55_RS01650	fimbria/pilus periplasmic chaperone	9.804946448	-1.738239057	0.958317017	-1.81384555	0.069701508	0.400018033
AOY55_RS01655	fimbrial biogenesis usher protein	14.89451717	-0.767780923	1.025870149	-0.748419206	0.454207341	0.717218729
AOY55_RS01660	fimbrial protein	1.502671058	-1.377807929	1.481461713	-0.930032762	0.352354122	NA
AOY55_RS01665	fimbrial protein	2.124582475	-0.285682128	1.390677087	-0.205426645	0.837238805	0.92344207
AOY55_RS01670	molecular chaperone	3.712079344	-1.1344513	1.142053173	-0.993343678	0.320542499	0.632465825
AOY55_RS01675	fimbrial protein	9.438000238	-0.492580731	0.96485329	-0.510523969	0.609684427	0.795914322
AOY55_RS01680	hypothetical protein	9.647528718	-1.535109635	0.98323366	-1.561286699	0.118456121	0.480430456
AOY55_RS01685	hypothetical protein	12.69322849	-1.136486185	0.955441113	-1.189488468	0.234247506	0.582095113
AOY55_RS01690	hypothetical protein	38.0242038	-1.448688959	0.826249696	-1.753330701	0.079545259	0.418644105
AOY55_RS01695	glycerol-3-phosphate dehydrogenase	652.9057519	-1.056903064	0.711126708	-1.486237337	0.137216355	0.508449334
AOY55_RS01700	thiosulfate sulfurtransferase GlpE	114.4390845	-0.229315685	0.751824637	-0.305012197	0.760356863	0.88394271
AOY55_RS01705	rhomboid family intramembrane serine protease GlpG	267.9350903	0.351732852	0.650686398	0.540556637	0.588813213	0.784078549
AOY55_RS01710	DeoR/GlpR family transcriptional regulator	213.7487123	0.454697772	0.678313389	0.670335835	0.502643728	0.743037398
AOY55_RS01715	DNA-binding transcriptional regulator RtcR	69.78211342	0.790717329	0.73603415	1.074294351	0.282690776	0.613011857
AOY55_RS01720	RNA-splicing ligase RtcB	34.47270932	1.022600337	0.787846781	1.297968542	0.194298145	0.5564626
AOY55_RS01725	RNA 3'-terminal phosphate cyclase	42.77216856	0.507779642	0.857130456	0.592418154	0.553570613	0.7668932
AOY55_RS01730	HTH-type transcriptional regulator MalT	656.0202546	1.155993034	0.733385695	1.576241591	0.114970137	0.47955517
AOY55_RS01735	maltodextrin phosphorylase	1490.280686	1.374491676	0.811953619	1.692820432	0.090489652	0.437224041
AOY55_RS01740	4-alpha-glucanotransferase	648.617089	0.923000315	0.770343116	1.198167798	0.230851699	0.580856956
AOY55_RS01745	gluconate transporter	301.6960923	1.647719562	0.710002843	2.320722486	0.020301826	0.193822469
AOY55_RS01750	Fe-S biogenesis protein NfuA	1050.599374	0.658775629	0.73048636	0.901831526	0.36714637	0.657577838
AOY55_RS01755	DNA utilization protein GntX	91.69485635	0.999802048	0.694172968	1.440277991	0.149788766	0.520325147
AOY55_RS01760	pimeloyl-ACP methyl ester esterase BioH	79.20052877	0.564832035	0.733437632	0.770115973	0.441231102	0.710890435
AOY55_RS01765	Rpn family recombination-promoting nuclease/putative transposase	34.41898883	-2.20625127	1.035280518	-2.131066153	0.033083693	0.263401735
AOY55_RS01770	[Fe-S]-dependent transcriptional repressor FeoC	321.7404997	1.238961115	0.778278562	1.59192502	0.111401553	0.476518312
AOY55_RS01775	Fe(2+) transporter permease subunit FeoB	3709.772363	1.10888728	0.781993456	1.418026292	0.156183089	0.524817671
AOY55_RS01780	ferrous iron transporter A	652.7941235	1.182863001	0.769115794	1.537951776	0.124060406	0.489842129
AOY55_RS01785	Tex family protein	799.6388738	1.044927268	0.730604899	1.430222093	0.152653286	0.520693509
AOY55_RS01790	transcription elongation factor GreB	120.6886552	1.120812399	0.74815861	1.498094634	0.134108665	0.503109291
AOY55_RS01795	two-component system response regulator OmpR	528.6569856	1.125789269	0.721530797	1.560278887	0.11869399	0.480430456
AOY55_RS01800	two-component system sensor histidine kinase EnvZ	454.6348621	0.940163424	0.73035717	1.287265277	0.198001842	0.560234784
AOY55_RS01805	phosphoenolpyruvate carboxykinase (ATP)	1950.100356	1.004814404	0.738565596	1.360494463	0.173673504	0.538030456
AOY55_RS01810	DUF4153 domain-containing protein	102.2909523	0.359558476	0.762673998	0.471444519	0.637323331	0.813766957
AOY55_RS01815	Hsp33 family molecular chaperone HslO	348.5872887	1.107562245	0.699525484	1.58330507	0.113351948	0.478080623
AOY55_RS01820	ribosome-associated heat shock protein Hsp15	124.3049852	0.598443649	0.716915197	0.83474817	0.403859514	0.682343108
AOY55_RS01825	GMP/IMP nucleotidase	161.0867901	0.730129143	0.714686917	1.021606979	0.306966953	0.626718211
AOY55_RS01830	intracellular growth attenuator protein IgaA	627.2249063	-0.247700292	0.724629232	-0.341830389	0.732478539	0.869850272
AOY55_RS01835	ADP compounds hydrolase NudE	221.1724422	0.392125328	0.692518292	0.566231005	0.571236756	0.777135003
AOY55_RS01840	peptidoglycan glycosyltransferase/peptidoglycan DD-transpeptidase MrcA	690.1403277	0.377159721	0.714715123	0.527706367	0.597703153	0.78799303
AOY55_RS01845	DNA utilization protein HofM	26.62620577	0.729884566	0.773974552	0.943034321	0.345663348	0.646085486
AOY55_RS01850	DNA utilization protein HofN	6.853388546	0.300782515	0.979020171	0.307228109	0.758669752	0.883675428
AOY55_RS01855	DNA utilization protein HofO	6.220625904	0.647689875	0.964741977	0.671360727	0.501990757	0.74268758
AOY55_RS01860	DNA utilization protein HofP	3.902157052	0.486370224	1.038093273	0.468522662	0.639410869	0.814525437
AOY55_RS01865	DNA uptake porin HofQ	31.37881178	0.426023184	0.773039271	0.551101606	0.581564024	0.781805346
AOY55_RS01870	shikimate kinase AroK	1443.060139	0.924260092	0.702035852	1.316542582	0.187991996	0.553136238
AOY55_RS01875	3-dehydroquinate synthase	1606.860195	0.956634523	0.709868326	1.347622491	0.177779833	0.542035926
AOY55_RS01880	cell division protein DamX	1828.856619	1.122653293	0.733440253	1.530667683	0.125851545	0.490953999
AOY55_RS01885	adenine-specific DNA-methyltransferase	368.6505529	0.881179841	0.725482615	1.214611932	0.224514136	0.577724425
AOY55_RS01890	ribulose-phosphate 3-epimerase	313.7513881	1.102801239	0.720587441	1.530419734	0.125912867	0.490953999
AOY55_RS01895	phosphoglycolate phosphatase	352.958612	1.065580176	0.696203479	1.530558535	0.125878536	0.490953999
AOY55_RS01900	tryptophan--tRNA ligase	690.8432783	1.24887048	0.688399092	1.814166366	0.069652117	0.400018033
AOY55_RS01905	GntR family transcriptional regulator YhfZ	40.10932009	0.590805247	0.782098557	0.755410225	0.45000288	0.714990009
AOY55_RS01910	hypothetical protein	8.781861143	1.764674026	0.916007804	1.926483615	0.054044016	0.3494648
AOY55_RS01915	YhfX family PLP-dependent enzyme	7.019445896	1.091858739	1.012842378	1.078014469	0.281027299	0.611446113
AOY55_RS01920	phosphopentomutase	11.23237036	0.831280299	0.983304276	0.845394777	0.39789046	0.677882388
AOY55_RS01925	phosphotriesterase-related protein	10.15866454	0.791406684	1.007293768	0.785676144	0.432057243	0.704849906
AOY55_RS01930	DUF2620 domain-containing protein	4.202171952	0.47874911	1.254329099	0.381677432	0.702700641	0.851752164
AOY55_RS01935	YhfT family protein	26.63613934	1.48141906	0.869625206	1.703514399	0.088471846	0.433950359
AOY55_RS01940	aminotransferase class I/II-fold pyridoxal phosphate-dependent enzyme	17.99930287	0.895470045	0.914567631	0.979118453	0.327521455	0.635100492
AOY55_RS01945	YhfL family protein	3.573708704	-0.115090965	1.073202764	-0.107240653	0.914598065	0.964067746
AOY55_RS01950	siroheme synthase CysG	421.4983348	0.880569737	0.717642679	1.227030893	0.21981098	0.57540531
AOY55_RS01955	nitrite transporter NirC	255.5442193	1.029110875	0.794735842	1.294909353	0.195351502	0.558124232
AOY55_RS01960	nitrite reductase small subunit NirD	235.1634795	1.803678334	0.827820318	2.178828296	0.029344426	0.247161643
AOY55_RS01965	NADPH-nitrite reductase large subunit	4770.203463	1.92155628	0.839902037	2.287833814	0.022147201	0.206912713
AOY55_RS01970	MFS transporter TsgA	579.1609671	1.671318985	0.743337149	2.248399648	0.024550718	0.221769733
AOY55_RS01975	peptidylprolyl isomerase A	348.4477752	0.473068541	0.73447061	0.644094583	0.519514103	0.751420948
AOY55_RS01980	YhfG family protein	17.33776238	0.421775313	0.975924177	0.432180412	0.665610295	0.829020187
AOY55_RS01985	putative adenosine monophosphate-protein transferase Fic	45.63480557	-0.069558051	0.909417452	-0.076486383	0.939032147	0.972234755
AOY55_RS01990	aminodeoxychorismate synthase component 2	95.40902107	0.812601044	0.699623557	1.161483252	0.24544543	0.590038833
AOY55_RS01995	bifunctional acetylornithine/succinyldiaminopimelate transaminase	474.1861882	0.931302854	0.821364132	1.133848944	0.256857916	0.596364728
AOY55_RS02000	YccS/YhfK family putative transporter	356.9775452	0.525328484	0.703431712	0.746808076	0.45517942	0.717991769
AOY55_RS02005	cAMP-activated global transcriptional regulator CRP	996.0277746	0.585472255	0.722541809	0.810295331	0.417770458	0.693054186
AOY55_RS02010	OsmC family protein	150.8067834	1.069529724	0.715356403	1.495100511	0.134888213	0.504813199
AOY55_RS02015	phosphoribulokinase	118.8593922	0.605656239	0.700529317	0.864569439	0.387275152	0.672930082
AOY55_RS02020	YheU family protein	31.1860838	1.119413467	0.781962055	1.431544485	0.152274227	0.520668066
AOY55_RS02025	hydrolase	138.8684122	0.598503415	0.669192461	0.894366643	0.371125754	0.658755762
AOY55_RS02030	ABC transporter ATP-binding protein	479.7533936	0.614986319	0.702441309	0.87549851	0.381302721	0.667477683
AOY55_RS02035	glutathione-regulated potassium-efflux system ancillary protein KefG	39.76997289	-0.231187956	0.853350621	-0.270917897	0.78645418	0.897345253
AOY55_RS02040	glutathione-regulated potassium-efflux system protein KefB	62.70691982	0.137458144	0.794237949	0.173069222	0.862597017	0.935941602
AOY55_RS02045	YheV family putative zinc ribbon protein	29.27028521	0.780585655	0.804696878	0.970036888	0.332028105	0.637350789
AOY55_RS02050	peptidylprolyl isomerase	1283.048078	1.120356024	0.711827002	1.573916163	0.115506833	0.480077234
AOY55_RS02055	protein SlyX	42.49300428	0.458244687	0.655874715	0.698677166	0.484753807	0.733095619
AOY55_RS02060	FKBP-type peptidyl-prolyl cis-trans isomerase	1081.230427	0.328276712	0.689235279	0.47629122	0.63386692	0.811729196
AOY55_RS02065	transcriptional regulator	305.8930447	0.919380619	0.706541073	1.301241576	0.193175778	0.5564626
AOY55_RS02070	sulfurtransferase complex subunit TusD	95.64245595	1.041944505	0.740102275	1.407838539	0.159178886	0.528690246
AOY55_RS02075	sulfurtransferase complex subunit TusC	72.42652588	0.89790301	0.795929259	1.128119113	0.259269618	0.59637121
AOY55_RS02080	sulfurtransferase complex subunit TusB	108.0728166	0.770055975	0.741210831	1.038916248	0.298843689	0.621484887
AOY55_RS02085	30S ribosomal protein S12	6663.762358	0.768355666	0.709160825	1.083471675	0.278599117	0.611446113
AOY55_RS02090	30S ribosomal protein S7	4691.170031	0.78332864	0.698395052	1.121612528	0.262027222	0.597608349
AOY55_RS02095	elongation factor G	22771.62739	0.914491123	0.75004846	1.219242719	0.222752082	0.576748843
AOY55_RS02100	elongation factor Tu	16759.65815	1.255190831	0.697151398	1.800456594	0.071788571	0.403413591
AOY55_RS02105	bifunctional chitinase/lysozyme	191.670592	0.797849027	0.751561013	1.061589164	0.288422235	0.615684693
AOY55_RS02110	bacterioferritin-associated ferredoxin	44.15558896	-0.329342331	0.784997683	-0.41954561	0.674817429	0.83491304
AOY55_RS02115	bacterioferritin	212.3079258	0.420411802	0.76708771	0.548062232	0.583649173	0.782803978
AOY55_RS02120	prepilin peptidase GspO	50.26660556	-0.258542046	0.78200892	-0.330612656	0.740937085	0.874413985
AOY55_RS02125	type II secretion system protein GspM	8.472587072	-0.680825787	1.101364666	-0.618165634	0.536466161	0.756497046
AOY55_RS02130	type II secretion system protein GspL	21.3229148	-0.197312471	0.962466807	-0.20500704	0.837566625	0.92344207
AOY55_RS02135	type II secretion system minor pseudopilin GspK	24.11302781	0.859820869	0.828106469	1.038297491	0.299131576	0.621777546
AOY55_RS02140	type II secretion system minor pseudopilin GspJ	9.211853636	0.482182346	0.978943624	0.492553742	0.62232794	0.802035125
AOY55_RS02145	type II secretion system minor pseudopilin GspI	4.790986187	0.455121897	1.041848026	0.436840965	0.662226688	0.828119204
AOY55_RS02150	type II secretion system minor pseudopilin GspH	7.210564851	0.284507202	0.898106367	0.316785643	0.751406259	0.880662477
AOY55_RS02155	type II secretion system major pseudopilin GspG	5.231516475	0.539228581	0.801984963	0.672367446	0.501349802	0.742144052
AOY55_RS02160	type II secretion system inner membrane protein GspF	23.48745495	0.590646548	0.919685489	0.642226669	0.52072602	0.75142102
AOY55_RS02165	type II secretion system ATPase GspE	23.95235992	0.293212583	0.856729949	0.342246215	0.732165608	0.869850272
AOY55_RS02170	type II secretion system secretin GspD	46.04591722	0.195082716	0.730760851	0.266958357	0.789501224	0.899547066
AOY55_RS02175	type II secretion system protein GspC	8.491102015	-0.521169776	1.013173346	-0.514393493	0.606976908	0.794053707
AOY55_RS02180	type II secretion system protein GspA	25.5350919	-0.128265074	0.865028049	-0.148278514	0.882122971	0.946790289
AOY55_RS02185	putative general secretion pathway protein GspB	21.47931113	0.735112115	0.867873071	0.847027221	0.396979949	0.677100672
AOY55_RS02190	30S ribosomal protein S10	9308.454403	0.828019223	0.742440889	1.115266191	0.264736369	0.599865455
AOY55_RS02195	50S ribosomal protein L3	8400.529405	0.788484833	0.754755645	1.044688885	0.296166784	0.62004591
AOY55_RS02200	50S ribosomal protein L4	7813.79829	0.854596652	0.695926981	1.227997586	0.219447874	0.57540531
AOY55_RS02205	50S ribosomal protein L23	4721.370604	0.923807535	0.745283577	1.239538295	0.215146216	0.572498774
AOY55_RS02210	50S ribosomal protein L2	9315.586279	0.919854502	0.728609625	1.262479207	0.206776404	0.568419845
AOY55_RS02215	30S ribosomal protein S19	2843.438203	1.019367196	0.704694094	1.446538584	0.148026198	0.519105539
AOY55_RS02220	50S ribosomal protein L22	3093.202809	1.037292412	0.718223491	1.444247404	0.148669395	0.519747251
AOY55_RS02225	30S ribosomal protein S3	7940.832297	1.10603535	0.684584073	1.615631147	0.106174086	0.471728651
AOY55_RS02230	50S ribosomal protein L16	3817.986526	1.189462509	0.691807736	1.71935416	0.085549904	0.431238706
AOY55_RS02235	50S ribosomal protein L29	3953.855369	1.251203418	0.706179195	1.771793089	0.07642891	0.415266918
AOY55_RS02240	30S ribosomal protein S17	1075.661033	0.958565134	0.703196603	1.363153818	0.172834038	0.538030456
AOY55_RS02245	50S ribosomal protein L14	8213.019983	0.799593721	0.72413813	1.104200548	0.269506152	0.60331213
AOY55_RS02250	50S ribosomal protein L24	6080.02902	0.920438782	0.716272398	1.285040139	0.198778258	0.560613794
AOY55_RS02255	50S ribosomal protein L5	5008.079113	0.843132382	0.692388186	1.217716304	0.223331799	0.576748843
AOY55_RS02260	30S ribosomal protein S14	5523.793277	0.813341072	0.738484546	1.101365053	0.270737809	0.604395121
AOY55_RS02265	30S ribosomal protein S8	4040.694297	0.919778033	0.685294935	1.34216377	0.179542901	0.543889528
AOY55_RS02270	50S ribosomal protein L6	6083.427754	0.891320536	0.738294033	1.207270405	0.227328024	0.579273605
AOY55_RS02275	50S ribosomal protein L18	2990.685886	0.962137479	0.68656692	1.401374653	0.161102068	0.530882418
AOY55_RS02280	30S ribosomal protein S5	7484.82593	1.07800416	0.707992755	1.522620327	0.127853721	0.494526406
AOY55_RS02285	50S ribosomal protein L30	802.4684166	1.103127048	0.697465882	1.581621519	0.113735998	0.478080623
AOY55_RS02290	50S ribosomal protein L15	6563.620191	1.128094673	0.704553356	1.601148677	0.109343993	0.474080509
AOY55_RS02295	preprotein translocase subunit SecY	16699.87801	1.118022024	0.701860331	1.592940895	0.111173451	0.476473248
AOY55_RS02300	50S ribosomal protein L36	1648.679888	1.220217868	0.684494235	1.782656166	0.074642291	0.412755786
AOY55_RS02305	30S ribosomal protein S13	6276.858258	1.029344962	0.737609904	1.395514019	0.16286089	0.532649067
AOY55_RS02310	30S ribosomal protein S11	6393.009855	1.110135439	0.720025107	1.541801013	0.123121956	0.487460158
AOY55_RS02315	30S ribosomal protein S4	9587.85604	1.145673786	0.706584205	1.621425695	0.104926374	0.469817221
AOY55_RS02320	DNA-directed RNA polymerase subunit alpha	14200.99671	1.156878054	0.692719055	1.670053748	0.09490873	0.444776357
AOY55_RS02325	50S ribosomal protein L17	2722.810857	1.252895171	0.722387957	1.734379925	0.082850695	0.424631221
AOY55_RS02330	DUF1992 domain-containing protein	124.4610932	0.375494581	0.761034669	0.493400099	0.621729913	0.801834942
AOY55_RS02335	Zn(2+)-responsive transcriptional regulator	64.31349024	0.362483408	0.817644104	0.443326634	0.657529494	0.825316796
AOY55_RS02340	alternative ribosome-rescue factor ArfA	14.39323079	0.458831908	0.796230904	0.576254835	0.564442946	0.772479478
AOY55_RS02345	large-conductance mechanosensitive channel protein MscL	314.8956734	0.583215745	0.72708147	0.802132593	0.422476263	0.696622803
AOY55_RS02350	Trk system potassium transporter TrkA	277.9838199	0.506251921	0.69675772	0.726582435	0.467481792	0.723108592
AOY55_RS02355	16S rRNA (cytosine(967)-C(5))-methyltransferase RsmB	293.9804148	0.291626001	0.706162217	0.412973101	0.679626322	0.836448418
AOY55_RS02360	methionyl-tRNA formyltransferase	767.077546	0.443079441	0.743907906	0.595610609	0.551435387	0.765553519
AOY55_RS02365	peptide deformylase	631.0281562	0.182758454	0.708147011	0.258079821	0.796345304	0.902924782
AOY55_RS02370	DNA-protecting protein DprA	58.53714531	0.09594014	0.821697917	0.116758408	0.907051504	0.959643215
AOY55_RS02375	DUF494 family protein Smg	271.4441171	0.556831655	0.710118409	0.784139164	0.432958457	0.704849906
AOY55_RS02380	type I DNA topoisomerase	364.0487935	0.605334548	0.732601765	0.826280494	0.408644996	0.68557845
AOY55_RS02385	L-threonylcarbamoyladenylate synthase type 1 TsaC	221.9270744	0.29762152	0.711379234	0.418372517	0.675674778	0.835118712
AOY55_RS02390	shikimate dehydrogenase	233.7217534	0.341436251	0.739833014	0.461504481	0.644436707	0.816177039
AOY55_RS02395	DUF1488 domain-containing protein	63.38405203	0.772561586	0.74846391	1.032196177	0.301980226	0.622710322
AOY55_RS02400	gamma carbonic anhydrase family protein	125.7008576	0.678056676	0.744847462	0.910329578	0.362648724	0.653421843
AOY55_RS02440	amino acid ABC transporter ATP-binding protein	39.29428525	0.050445509	0.88705368	0.056868609	0.95464986	0.978665573
AOY55_RS02445	amino acid ABC transporter permease	18.15431305	-0.305104987	0.922293008	-0.330811342	0.740786993	0.874413985
AOY55_RS02450	amino acid ABC transporter permease	25.67157871	0.129624294	0.818203106	0.15842557	0.874121466	0.943540811
AOY55_RS02455	amino acid ABC transporter substrate-binding protein	26.38829992	0.804640948	0.715884706	1.123981196	0.261021003	0.5968735
AOY55_RS02460	membrane protein	29.04327888	1.305606987	0.951254827	1.372510235	0.169904655	0.538030456
AOY55_RS02465	multidrug efflux RND transporter permease subunit AcrF	88.38177304	0.766034819	0.651904749	1.175071697	0.239966033	0.587406064
AOY55_RS02470	multidrug efflux RND transporter periplasmic adaptor subunit AcrE	11.15638697	0.540933905	0.82407224	0.656415638	0.511556732	0.749131847
AOY55_RS02475	multidrug efflux transporter transcriptional repressor AcrS	5.736142567	-0.783987195	1.042967792	-0.751688788	0.452238235	0.716215521
AOY55_RS02480	DUF2556 family protein	4.216897586	0.012276847	1.06569227	0.011520067	0.99080852	0.994455388
AOY55_RS02485	adenine-specific DNA-methyltransferase	62.90714705	0.400734936	0.73363264	0.546233789	0.584905243	0.783123264
AOY55_RS02490	DNA-binding transcriptional regulator Fis	1478.081672	0.886062283	0.728169594	1.216835048	0.223666982	0.576748843
AOY55_RS02495	tRNA dihydrouridine synthase DusB	2751.082175	0.622988214	0.700827244	0.888932642	0.374039281	0.662137199
AOY55_RS02500	50S ribosomal protein L11 methyltransferase	256.2637504	0.855406536	0.69918058	1.223441498	0.221162988	0.576215374
AOY55_RS02505	sodium/pantothenate symporter	199.7276881	0.698661601	0.707120022	0.988038211	0.323133935	0.632465825
AOY55_RS02510	YhdT family protein	54.6940716	0.767388649	0.769780259	0.996893126	0.318816389	0.631696595
AOY55_RS02515	sugar kinase	88.12530042	0.363027496	0.709549675	0.511630839	0.608909398	0.795410689
AOY55_RS02520	DeoR/GlpR family DNA-binding transcription regulator	111.4508608	1.071174671	0.78122874	1.371140891	0.17033104	0.538030456
AOY55_RS02525	tagatose bisphosphate family class II aldolase	11.87729089	0.151936943	0.918053345	0.165499035	0.868551209	0.939853404
AOY55_RS02530	substrate-binding domain-containing protein	23.90823318	0.117255263	0.72926333	0.160785904	0.872262028	0.94262202
AOY55_RS02535	sugar ABC transporter ATP-binding protein	13.11756506	-1.512015803	0.837974408	-1.804369904	0.071173338	0.40215314
AOY55_RS02540	ABC transporter permease	7.729344288	-0.111815848	0.884161695	-0.126465383	0.899363549	0.956587802
AOY55_RS02545	sugar kinase	11.42877076	0.540377025	0.782001265	0.691018096	0.489554169	0.736650347
AOY55_RS02550	aldose 1-epimerase family protein	28.57870949	0.363982023	0.827155494	0.440040628	0.659907682	0.826983042
AOY55_RS02555	acetyl-CoA carboxylase biotin carboxylase subunit	2256.341284	1.093272512	0.698556983	1.565044138	0.11757256	0.480430456
AOY55_RS02560	acetyl-CoA carboxylase biotin carboxyl carrier protein	1510.78341	1.091579612	0.724318698	1.50704326	0.131799569	0.499167986
AOY55_RS02565	MDR family oxidoreductase	255.3492446	1.388054302	0.753212506	1.842845532	0.065351567	0.386353504
AOY55_RS02570	RNase E specificity factor CsrD	278.3851293	0.459241984	0.69015608	0.665417573	0.505783448	0.745709135
AOY55_RS02575	rod shape-determining protein MreB	1577.720807	0.853030855	0.715896086	1.191556807	0.23343507	0.582095113
AOY55_RS02580	rod shape-determining protein MreC	593.5487312	0.478777681	0.711981212	0.672458308	0.501291973	0.742144052
AOY55_RS02585	rod shape-determining protein MreD	159.0823526	0.621119072	0.710314083	0.874428773	0.381884793	0.667533395
AOY55_RS02590	nucleoside triphosphate pyrophosphatase YhdE	234.2153194	0.783724733	0.779134643	1.005891268	0.314467877	0.629549991
AOY55_RS02595	ribonuclease G	502.1174485	0.837798117	0.706637243	1.185612739	0.235775269	0.582107579
AOY55_RS02600	AsmA2 domain-containing protein YhdP	496.1463818	0.807330821	0.670672788	1.203762604	0.228681348	0.579273605
AOY55_RS02605	metalloprotease TldD	578.9517209	0.910328599	0.747824127	1.217303061	0.22348893	0.576748843
AOY55_RS02610	HTH-type transcriptional activator AaeR	139.7494545	0.599511566	0.768547381	0.780058043	0.435356711	0.706987212
AOY55_RS02615	p-hydroxybenzoic acid efflux pump operon protein AaeX	295.2334925	1.517810816	0.849814031	1.786050549	0.074091074	0.411271444
AOY55_RS02620	p-hydroxybenzoic acid efflux pump subunit AaeA	592.5122888	1.606910047	0.83802456	1.917497557	0.055174751	0.353491099
AOY55_RS02625	p-hydroxybenzoic acid efflux pump subunit AaeB	657.4064557	1.729422051	0.775141796	2.231104116	0.025674233	0.228217732
AOY55_RS02630	barstar family protein	38.27581585	0.91750131	0.912298654	1.005702799	0.314558556	0.629549991
AOY55_RS02635	peroxide/acid stress response protein YhcN	1157.656888	1.516141733	0.809793984	1.872256109	0.06117118	0.373272529
AOY55_RS02640	transcriptional regulator ArgR	384.8345575	0.851256092	0.674032975	1.262929446	0.206614537	0.568385387
AOY55_RS02645	malate dehydrogenase	1020.295012	1.056994439	0.75508056	1.399843269	0.161560258	0.531188699
AOY55_RS02650	outer membrane-stress sensor serine endopeptidase DegS	242.0942136	0.260693287	0.698483882	0.373227349	0.708979243	0.856388825
AOY55_RS02655	serine endoprotease DegQ	218.7597685	0.853555333	0.713090447	1.196980462	0.23131417	0.581457355
AOY55_RS02660	Z-ring associated protein ZapG	346.8649215	0.7084606	0.676299622	1.047554334	0.294843987	0.619370074
AOY55_RS02665	cell division protein ZapE	177.6955338	-0.254294846	0.705247797	-0.360575172	0.718417052	0.862060946
AOY55_RS02670	50S ribosomal protein L13	7121.895099	0.887021288	0.703694528	1.260520372	0.207481703	0.568765613
AOY55_RS02675	30S ribosomal protein S9	3729.804284	1.026434066	0.693925438	1.479170542	0.139094741	0.511310515
AOY55_RS02680	stringent starvation protein SspA	1780.822663	0.944389114	0.717635315	1.315973578	0.188182911	0.553136238
AOY55_RS02685	ClpXP protease specificity-enhancing factor	545.3852135	0.734978024	0.687700689	1.068746965	0.285183703	0.613390234
AOY55_RS02690	transcriptional regulator NanR	286.4500195	0.654612062	0.680608803	0.961803696	0.336148221	0.641115142
AOY55_RS02695	N-acetylneuraminate lyase	1305.50533	1.653364969	0.77044197	2.14599546	0.031873341	0.257048774
AOY55_RS02700	sialic acid transporter NanT	671.4144672	1.527425716	0.78951434	1.934639613	0.053034535	0.347795857
AOY55_RS02705	N-acetylmannosamine-6-phosphate 2-epimerase	380.794907	1.757324705	0.793245899	2.215359331	0.02673541	0.232490577
AOY55_RS02710	N-acetylmannosamine kinase	401.0400272	1.705136462	0.790843733	2.156097836	0.031076026	0.254193462
AOY55_RS02715	N-acetylneuraminate anomerase	165.2325802	1.436443595	0.828023151	1.734786754	0.082778583	0.424631221
AOY55_RS02720	glutamate synthase subunit GltD	1392.201374	1.522402471	0.861146105	1.767879414	0.077081065	0.415907923
AOY55_RS02725	glutamate synthase large subunit	4184.986761	1.769332888	0.807301527	2.191663003	0.028403849	0.241101155
AOY55_RS02730	TIGR01212 family radical SAM protein	131.6884217	0.855599666	0.7386272	1.158364689	0.246715243	0.590447251
AOY55_RS02735	aerobic respiration two-component sensor histidine kinase ArcB	469.2550785	0.609872212	0.726102148	0.839926192	0.400949771	0.681238463
AOY55_RS02740	isoprenoid biosynthesis glyoxalase ElbB	292.2965452	1.169412333	0.666842405	1.753656222	0.079489431	0.418644105
AOY55_RS02745	monofunctional biosynthetic peptidoglycan transglycosylase	186.985397	0.43841953	0.74757677	0.586454192	0.557570336	0.768106412
AOY55_RS02750	PhoP regulatory network protein YrbL	642.8129229	-0.297640007	0.776461717	-0.383328632	0.701476113	0.851516216
AOY55_RS02755	PTS phosphocarrier protein NPr	83.8087291	0.693074757	0.732780136	0.945815427	0.344242736	0.644959108
AOY55_RS02760	RNase adapter RapZ	414.4877954	0.980471578	0.72550492	1.351433395	0.176556642	0.54090603
AOY55_RS02765	PTS IIA-like nitrogen regulatory protein PtsN	355.1255802	0.933507368	0.701981953	1.329816761	0.183578652	0.548082655
AOY55_RS02770	ribosome hibernation promoting factor	302.9348229	1.144018231	0.731324585	1.564309822	0.117744827	0.480430456
AOY55_RS02775	RNA polymerase factor sigma-54	1114.700445	0.758198606	0.719991957	1.053065383	0.292311027	0.619370074
AOY55_RS02780	LPS export ABC transporter ATP-binding protein	464.7366276	0.860712743	0.723139175	1.190244939	0.233950135	0.582095113
AOY55_RS02785	lipopolysaccharide ABC transporter substrate-binding protein LptA	373.7657056	0.827801651	0.688677479	1.202016439	0.229357159	0.579273605
AOY55_RS02790	LPS export ABC transporter periplasmic protein LptC	258.7545559	0.83537328	0.703946918	1.186699251	0.235346271	0.582095113
AOY55_RS02795	3-deoxy-manno-octulosonate-8-phosphatase KdsC	302.0657563	0.75262825	0.713064309	1.055484394	0.291203843	0.618861358
AOY55_RS02800	arabinose-5-phosphate isomerase KdsD	359.9097503	0.699648083	0.682579444	1.025006084	0.305360317	0.625970572
AOY55_RS02805	calcium/sodium antiporter	265.3009533	0.502497092	0.639932449	0.785234586	0.432316041	0.704849906
AOY55_RS02810	phospholipid ABC transporter ATP-binding protein MlaF	374.1281615	0.049173398	0.721164608	0.068186094	0.945637497	0.975139777
AOY55_RS02815	lipid asymmetry maintenance ABC transporter permease subunit MlaE	322.8740223	0.33379844	0.712322688	0.468605655	0.639351534	0.814525437
AOY55_RS02820	outer membrane lipid asymmetry maintenance protein MlaD	214.9981231	0.401728425	0.680592543	0.590262748	0.55501451	0.767034624
AOY55_RS02825	phospholipid-binding protein MlaC	474.2313317	0.583000456	0.722207602	0.807247743	0.419523765	0.694378674
AOY55_RS02830	lipid asymmetry maintenance protein MlaB	190.8899016	0.384650688	0.729842153	0.527032711	0.598170873	0.78799303
AOY55_RS02835	BolA family iron metabolism protein IbaG	192.5491213	0.473707845	0.732910595	0.646337832	0.518060592	0.750535622
AOY55_RS02840	UDP-N-acetylglucosamine 1-carboxyvinyltransferase	686.5944903	0.747355717	0.711825367	1.04991442	0.293757461	0.619370074
AOY55_RS02845	DNA-binding transcriptional regulator SfsB	42.92497373	0.394488468	0.736418999	0.535684805	0.592176407	0.785786394
AOY55_RS02850	octaprenyl diphosphate synthase	573.8037298	1.209420408	0.666649804	1.814176499	0.069650557	0.400018033
AOY55_RS02855	50S ribosomal protein L21	5085.118514	0.840467175	0.699036544	1.202322228	0.229238708	0.579273605
AOY55_RS02860	50S ribosomal protein L27	1277.981206	0.74660155	0.74791785	0.998240048	0.318162971	0.63154239
AOY55_RS02865	DMT family transporter	795.2633672	0.0047684	0.735298444	0.006484986	0.994825766	0.996812886
AOY55_RS02870	Obg family GTPase CgtA	607.1888329	0.145412755	0.708590547	0.205214078	0.837404871	0.92344207
AOY55_RS02875	serine-type D-Ala-D-Ala carboxypeptidase	302.5587335	0.400248493	0.704759247	0.5679223	0.570087729	0.776308602
AOY55_RS02880	transcription elongation factor GreA	614.7338088	0.704875401	0.728602084	0.967435334	0.333326453	0.638696811
AOY55_RS02885	ribosome assembly RNA-binding protein YhbY	557.1627075	0.275838104	0.702898415	0.392429542	0.694740861	0.84740128
AOY55_RS02890	23S rRNA (uridine(2552)-2'-O)-methyltransferase RlmE	934.174062	0.360666733	0.729352239	0.494502812	0.620951121	0.801609803
AOY55_RS02895	ATP-dependent zinc metalloprotease FtsH	4055.691645	0.627176269	0.701238839	0.894383245	0.371116874	0.658755762
AOY55_RS02900	dihydropteroate synthase	239.4248763	0.607340283	0.708035535	0.857782205	0.391012738	0.675129207
AOY55_RS02905	phosphoglucosamine mutase	741.1566945	0.897869692	0.704627157	1.274247923	0.202575566	0.562479585
AOY55_RS02910	preprotein translocase subunit SecG	4441.592699	1.088051832	0.717030074	1.517442394	0.129155027	0.494690406
AOY55_RS02920	phosphoethanolamine transferase	52.13397189	0.061425039	0.844955867	0.072696151	0.942047911	0.973048068
AOY55_RS02925	argininosuccinate synthase	1768.257308	0.640193558	0.871764237	0.734365475	0.462726022	0.71999773
AOY55_RS02935	ribosome maturation factor RimP	1129.155404	-0.195455266	0.704572094	-0.277409888	0.78146539	0.894421169
AOY55_RS02940	transcription termination factor NusA	3138.298786	0.090699562	0.679829574	0.133415147	0.893865067	0.95332629
AOY55_RS02945	translation initiation factor IF-2	5462.699993	0.513515148	0.67889803	0.756395106	0.449412341	0.714832681
AOY55_RS02950	30S ribosome-binding factor RbfA	314.7490563	0.754853097	0.740309952	1.019644669	0.307897012	0.627523235
AOY55_RS02955	tRNA pseudouridine(55) synthase TruB	497.185295	0.743305689	0.700370629	1.061303342	0.288552067	0.615684693
AOY55_RS02960	30S ribosomal protein S15	3491.622507	0.801224521	0.712805388	1.124043862	0.260994419	0.5968735
AOY55_RS02965	polyribonucleotide nucleotidyltransferase	5529.272149	0.575426063	0.714653	0.805182463	0.420714395	0.695031012
AOY55_RS02970	lipoprotein NlpI	4052.390666	0.033113018	0.704605902	0.04699509	0.962517141	0.982816519
AOY55_RS02975	protein YrbN	76.92253058	-0.491395532	0.789860169	-0.622129778	0.533856536	0.756497046
AOY55_RS02980	ATP-dependent RNA helicase DeaD	3668.510297	-0.253751948	0.698218793	-0.363427554	0.716285522	0.861016435
AOY55_RS02985	tryptophan permease	177.9207696	-0.491292789	0.755937827	-0.649911635	0.515749302	0.74964571
AOY55_RS02990	luciferase-like monooxygenase	84.69767465	0.610108202	0.735565321	0.829441227	0.406854781	0.68457671
AOY55_RS02995	U32 family peptidase	196.8021599	1.993001844	0.833871669	2.390058228	0.016845702	0.17126316
AOY55_RS03000	peptidase U32 family protein	358.1675319	2.058395475	0.781366923	2.634351948	0.008429806	0.107857017
AOY55_RS03005	SCP2 domain-containing protein	461.7198828	1.212985994	0.750772612	1.615650298	0.106169943	0.471728651
AOY55_RS03010	N-acetyltransferase	265.9359745	1.107896039	0.692156072	1.600644831	0.109455607	0.474080509
AOY55_RS03015	DNA damage response exodeoxyribonuclease YhbQ	36.28199576	0.631462789	0.809604588	0.77996444	0.435411806	0.706987212
AOY55_RS03020	YhbP family protein	52.08148249	0.420790276	0.785169779	0.535922659	0.592012003	0.785786394
AOY55_RS03025	protein/nucleic acid deglycase	97.59010907	-2.944646636	0.979309275	-3.006860767	0.002639606	0.047393426
AOY55_RS03030	NAD(P)H-binding protein	45.6917062	1.045326855	0.673781974	1.551431911	0.120798213	0.483969332
AOY55_RS03035	permease	147.8125688	0.936201709	0.815283709	1.148314015	0.250838956	0.59137421
AOY55_RS03040	division/outer membrane stress-associated lipid-binding lipoprotein	275.2114776	0.928974706	0.69004068	1.346260782	0.178218429	0.542614798
AOY55_RS03045	DnaA initiator-associating protein DiaA	228.7375726	0.791392207	0.694912525	1.138837162	0.254771079	0.594753506
AOY55_RS03050	YraN family protein	79.62200094	1.09303088	0.736840837	1.483401606	0.137967741	0.509295772
AOY55_RS03055	penicillin-binding protein activator LpoA	711.084611	0.850019324	0.679568424	1.250822277	0.210999325	0.572083563
AOY55_RS03060	16S rRNA (cytidine(1402)-2'-O)-methyltransferase	201.5325718	0.835329206	0.735882319	1.135139662	0.256316806	0.596114192
AOY55_RS03065	galactosamine-6-phosphate isomerase	61.74291842	0.941729416	0.684234333	1.376325873	0.168720766	0.538030456
AOY55_RS03070	PTS galactosamine transporter subunit IID	55.62848875	1.327061417	0.805505222	1.647489527	0.099457467	0.458478094
AOY55_RS03075	PTS galactosamine transporter subunit IIC	41.40184308	1.515990984	0.794332849	1.908508486	0.056325527	0.355758197
AOY55_RS03080	PTS galactosamine transporter subunit IIB	33.04288115	1.879069194	0.807366135	2.327406506	0.01994364	0.191661014
AOY55_RS03085	tagatose-bisphosphate aldolase subunit KbaY	134.6843815	1.683263962	0.795611134	2.115686786	0.034371455	0.268975962
AOY55_RS03090	AgaS family sugar isomerase	274.6038292	2.287278456	0.74160917	3.084210052	0.002040934	0.038548038
AOY55_RS03095	N-acetylglucosamine-6-phosphate deacetylase	219.0992016	1.594398234	0.753728657	2.115347769	0.034400318	0.268975962
AOY55_RS03100	PTS galactosamine/N-acetylgalactosamine transporter subunit IIA	48.32575337	1.727324676	0.810450395	2.131314496	0.033063242	0.263401735
AOY55_RS03105	PTS N-acetylgalactosamine transporter subunit IID	95.72477871	0.690676389	0.637076921	1.084133431	0.278305642	0.611446113
AOY55_RS03110	PTS N-acetylgalactosamine transporter subunit IIC	144.2736016	2.016886644	0.762271105	2.64589151	0.008147594	0.105797481
AOY55_RS03115	PTS N-acetylgalactosamine transporter subunit IIB	87.61836446	1.912359694	0.831245044	2.300596808	0.021414432	0.200927237
AOY55_RS03120	tagatose-bisphosphate aldolase subunit KbaZ	101.6598779	1.58891993	0.799694612	1.986908385	0.04693255	0.32815179
AOY55_RS03125	aga operon transcriptional regulator AgaR	93.67739045	0.59920681	0.68331961	0.876905625	0.380537901	0.66729592
AOY55_RS03130	type II toxin-antitoxin system ribonuclease toxin YhaV	68.9409118	-0.596718534	0.86612873	-0.688949013	0.490855354	0.737113623
AOY55_RS03135	type II toxin-antitoxin system antitoxin PrlF	48.80039847	0.548937567	0.947858156	0.579134719	0.562498275	0.771269633
AOY55_RS03140	galactarate dehydratase	209.6946075	1.286761161	0.794304428	1.619984877	0.105235526	0.470153772
AOY55_RS03145	galactarate/glucarate/glycerate transporter GarP	112.9164017	1.623410179	0.830323032	1.955154942	0.050564785	0.34069474
AOY55_RS03150	2-dehydro-3-deoxyglucarate aldolase	152.3288631	1.947249092	0.898967637	2.166094764	0.030303946	0.250409313
AOY55_RS03155	2-hydroxy-3-oxopropionate reductase	399.9231082	2.145727525	0.801989077	2.675507168	0.007461628	0.099556825
AOY55_RS03160	glycerate 2-kinase	261.2103573	1.514641962	0.760581623	1.991425924	0.046434081	0.32623494
AOY55_RS03170	hypothetical protein	5.719431614	0.192398962	0.98282264	0.195761629	0.844796744	0.92703695
AOY55_RS03175	hypothetical protein	3.926541596	-0.062529618	1.181227931	-0.052936115	0.957782809	0.979862094
AOY55_RS03180	transcriptional activator TdcR	2.860548107	-0.382920207	1.100065257	-0.348088629	0.727773624	0.868691567
AOY55_RS03185	transcriptional regulator TdcA	61.49256655	-1.383938476	0.815043936	-1.697992481	0.089509181	0.436344756
AOY55_RS03190	bifunctional threonine ammonia-lyase/L-serine ammonia-lyase TdcB	151.1454976	-1.542786857	0.734715028	-2.099843884	0.035742576	0.276841635
AOY55_RS03195	threonine/serine transporter TdcC	222.5983311	-1.412055235	0.677720327	-2.083536791	0.037202322	0.283270035
AOY55_RS03200	propionate kinase	181.0952188	-1.59562717	0.719064338	-2.219032549	0.02648451	0.232490577
AOY55_RS03205	2-ketobutyrate formate-lyase/pyruvate formate-lyase	343.5835831	-1.210637831	0.679860284	-1.780715627	0.074958919	0.413391772
AOY55_RS03210	enamine/imine deaminase	54.64723821	-0.901884802	0.699981743	-1.288440463	0.197592681	0.560166906
AOY55_RS03215	L-serine ammonia-lyase	123.4084474	-1.030552927	0.758720928	-1.358276659	0.174375914	0.538275233
AOY55_RS03220	amino acid permease	693.6698697	-0.61071137	0.728847709	-0.837913548	0.402079259	0.68168052
AOY55_RS03225	cysteine desulfidase	655.4367186	-0.541005462	0.696849911	-0.776358658	0.437537248	0.707866829
AOY55_RS03230	protein YhaL	50.37410749	-0.751828006	0.72520167	-1.036715767	0.299868342	0.622005145
AOY55_RS03235	pirin family protein	111.3479254	-0.917341387	0.721617206	-1.271229926	0.203646863	0.564284532
AOY55_RS03240	DNA-binding transcriptional regulator YhaJ	121.2920485	0.69700022	0.746486548	0.933707676	0.350454704	0.648404913
AOY55_RS03245	DUF805 domain-containing protein	110.3165121	1.03777033	0.755702668	1.373252172	0.169673966	0.538030456
AOY55_RS03250	glutathionyl-hydroquinone reductase YqjG	144.8881392	0.346203864	0.765372008	0.452334107	0.651028309	0.821410211
AOY55_RS03255	DoxX family protein	100.3976229	-0.689844286	0.840180119	-0.821067139	0.411608027	0.688791789
AOY55_RS03260	YqjK-like family protein	248.967845	0.687591017	0.804626498	0.854546822	0.392802078	0.675129207
AOY55_RS03265	phage holin family protein	261.7224852	0.849736651	0.772012535	1.100677272	0.271037142	0.604568021
AOY55_RS03270	YqjD family protein	528.826985	1.049146823	0.801719597	1.308620653	0.190662881	0.555211366
AOY55_RS03275	DUF1090 family protein YqjC	591.1476543	0.741291118	0.744204515	0.996085219	0.319208741	0.631981074
AOY55_RS03280	EnvZ/OmpR regulon moderator MzrA	121.4348752	0.66855767	0.816026729	0.819284034	0.41262438	0.689498341
AOY55_RS03285	DedA family general envelope maintenance protein YqjA	214.6441988	0.279127461	0.738554059	0.377937753	0.705476836	0.853484481
AOY55_RS03290	hypothetical protein	23.65374327	-0.873164451	0.895450902	-0.975111476	0.329504966	0.636322821
AOY55_RS03295	transcriptional regulator ExuR	575.8459824	0.831384957	0.744819572	1.116223296	0.264326565	0.599865455
AOY55_RS03300	hexuronate transporter ExuT	1874.291365	1.983755324	0.752421706	2.636494015	0.008376768	0.107493641
AOY55_RS03305	glucuronate isomerase	2885.731009	2.910521455	0.790920066	3.67991859	0.000233308	0.008041242
AOY55_RS03310	altronate dehydratase	1887.342835	2.849537147	0.755656378	3.770943025	0.000162632	0.005962711
AOY55_RS03315	YgjV family protein	59.88938622	1.679559825	0.784689704	2.14041272	0.032321427	0.259654958
AOY55_RS03320	serine/threonine transporter SstT	615.7587269	1.209635181	0.734358654	1.647199463	0.099517054	0.458478094
AOY55_RS03325	TerC family membrane protein Alx	113.3706626	-1.322649897	0.770495971	-1.716621433	0.086048364	0.431238706
AOY55_RS03330	Gfo/Idh/MocA family oxidoreductase	164.5895079	0.661951726	0.736040998	0.899340836	0.368471143	0.657790342
AOY55_RS03335	vancomycin high temperature exclusion protein	24.92280311	0.210003777	0.924373439	0.227184998	0.820279893	0.913912455
AOY55_RS03340	M48 family metallopeptidase	57.08418711	0.876528713	0.837250733	1.046913043	0.295139686	0.619370074
AOY55_RS03345	23S rRNA (guanine(1835)-N(2))-methyltransferase RlmG	199.8632096	0.043658577	0.716814501	0.060906381	0.951433768	0.977350595
AOY55_RS03350	type II toxin-antitoxin system HigB family toxin	3.09179426	-0.408828698	1.24048798	-0.329570866	0.741724239	0.874828527
AOY55_RS03355	type II toxin-antitoxin system antitoxin HigA	22.2867612	0.350822809	0.80040548	0.438306356	0.661164219	0.82769882
AOY55_RS03360	NADPH-dependent 2,4-dienoyl-CoA reductase	31.6559797	0.15165598	0.868429698	0.174632421	0.861368472	0.935531848
AOY55_RS03365	alpha-glucosidase	52.17783636	1.505866605	0.793193973	1.898484679	0.057632264	0.360578571
AOY55_RS03370	protein YgjJ	23.89171671	1.873768686	0.788866807	2.375266228	0.017536297	0.175483629
AOY55_RS03375	amino acid permease	65.37499833	1.859262928	0.769900158	2.414940311	0.015737788	0.165326649
AOY55_RS03380	beta-galactosidase subunit beta	27.58660163	2.581060373	0.883844019	2.920266832	0.003497318	0.057798479
AOY55_RS03385	beta-galactosidase subunit alpha	240.4885702	2.213608438	0.708192836	3.12571425	0.001773738	0.034859547
AOY55_RS03390	transcriptional regulator EbgR	150.9400398	1.091320549	0.677743199	1.610227223	0.107348261	0.473302649
AOY55_RS03395	tRNA-binding protein	21.15890514	2.35289879	0.812957863	2.89424446	0.003800721	0.061645157
AOY55_RS03400	putrescine aminotransferase	111.0702165	0.466422573	0.76859807	0.606848482	0.54395147	0.75920034
AOY55_RS03405	aerotaxis sensor receptor Aer	69.05213746	0.140411591	0.796670789	0.176247947	0.860099154	0.935531848
AOY55_RS03410	DNA-binding transcriptional regulator NfeR	261.6813756	0.567462697	0.73297101	0.774195281	0.438815318	0.709248814
AOY55_RS03415	NADPH-dependent ferric chelate reductase NfeF	332.2569469	0.063197695	0.779602694	0.081063977	0.935391073	0.971495433
AOY55_RS03425	G/U mismatch-specific DNA glycosylase	120.2558048	0.782385912	0.686259191	1.140073492	0.254255684	0.594683915
AOY55_RS03430	RNA polymerase sigma factor RpoD	3355.453592	0.705152651	0.739958195	0.952962825	0.340608907	0.643726015
AOY55_RS03435	DNA primase	2337.257896	0.502922619	0.710224289	0.708118022	0.478871969	0.729500059
AOY55_RS03440	30S ribosomal protein S21	919.3777905	0.44832445	0.720882633	0.62191046	0.534000747	0.756497046
AOY55_RS03445	tRNA (adenosine(37)-N6)-threonylcarbamoyltransferase complex transferase subunit TsaD	364.2779915	0.878305491	0.715352546	1.227793898	0.219524347	0.57540531
AOY55_RS03450	L-tartrate/succinate antiporter	79.76582267	2.115598454	0.835687492	2.531566494	0.011355428	0.129020142
AOY55_RS03455	L(+)-tartrate dehydratase subunit beta	44.81325324	3.343746878	1.019482482	3.279847313	0.001038633	0.02498881
AOY55_RS03460	L(+)-tartrate dehydratase subunit alpha	77.44493515	2.894940777	0.866882301	3.339485386	0.000839338	0.021533302
AOY55_RS03465	L-tartrate utilization transcriptional activator TtdR	51.23643232	1.235471325	0.92173112	1.340381482	0.180121353	0.543889528
AOY55_RS03470	glycerol-3-phosphate 1-O-acyltransferase PlsY	136.4441994	0.512424213	0.834845307	0.613795405	0.539350534	0.757244286
AOY55_RS03475	bifunctional dihydroneopterin aldolase/7,8-dihydroneopterin epimerase	48.68495732	0.338592024	0.725849999	0.466476578	0.640874409	0.814826883
AOY55_RS03480	undecaprenyl-diphosphate phosphatase	218.8300426	0.498905882	0.690317077	0.72271989	0.469851993	0.723108592
AOY55_RS03485	fused tRNA nucleotidyltransferase/2',3'-cyclic phosphodiesterase/2' nucleotidase/phosphatase Cca	323.7179143	0.24946109	0.697066129	0.357872919	0.720438418	0.863442408
AOY55_RS03490	TIGR04211 family SH3 domain-containing protein	345.7591601	-0.058295954	0.66897003	-0.087142849	0.930557966	0.969661207
AOY55_RS03495	inorganic triphosphatase	314.611384	0.787134218	0.721304005	1.091265558	0.275156048	0.609140628
AOY55_RS03500	bifunctional [glutamate--ammonia ligase]-adenylyl-L-tyrosine phosphorylase/[glutamate--ammonia-ligase] adenylyltransferase	531.9464179	1.008209035	0.702506033	1.435160679	0.151241316	0.520544255
AOY55_RS03505	bifunctional D-glycero-beta-D-manno-heptose-7-phosphate kinase/D-glycero-beta-D-manno-heptose 1-phosphate adenylyltransferase HldE	594.0501976	0.964156309	0.708811966	1.360242709	0.173753131	0.538030456
AOY55_RS03510	type I toxin-antitoxin system Ibs family toxin	62.78988789	-0.228833206	0.79076439	-0.289382285	0.77228885	0.88885565
AOY55_RS03515	flotillin family protein	65.68239542	-0.683554702	0.855683934	-0.798840174	0.424383093	0.698447165
AOY55_RS03520	OB-fold-containig protein	43.61527171	-1.587900995	0.826755924	-1.920640603	0.054777033	0.35249586
AOY55_RS03525	cell surface composition regulator GlgS	140.5393719	-1.017921947	0.784261635	-1.297936686	0.194309092	0.5564626
AOY55_RS03530	ubiquinone biosynthesis accessory factor UbiK	130.0326329	-0.294976091	0.725211146	-0.406745115	0.684195202	0.839655137
AOY55_RS03535	3,4-dihydroxy-2-butanone-4-phosphate synthase	1141.110675	0.678230999	0.755136819	0.898156442	0.369102152	0.65837804
AOY55_RS03540	pilus protein	43.86665573	-1.443207663	1.006591178	-1.433757513	0.151641473	0.520544255
AOY55_RS03545	fimbria/pilus periplasmic chaperone	20.8857058	0.580225609	1.003350388	0.578288119	0.563069614	0.771325817
AOY55_RS03550	fimbria/pilus outer membrane usher protein	67.43464401	0.295410511	0.849651253	0.34768443	0.728077191	0.868691567
AOY55_RS03555	fimbrial-like protein	7.370471735	-0.360909473	0.94126601	-0.383429837	0.701401084	0.851516216
AOY55_RS03560	hypothetical protein	33.74732301	-0.021215177	0.847499807	-0.025032662	0.980028911	0.989528957
AOY55_RS03565	zinc transporter ZupT	144.2499688	0.489634282	0.752975375	0.650265996	0.515520418	0.74964571
AOY55_RS03570	4,5-DOPA dioxygenase extradiol	73.30907437	-0.237138219	0.772692399	-0.306898604	0.758920551	0.883675428
AOY55_RS03575	protein-disulfide oxidoreductase DsbI	51.44904338	0.240945363	0.885232164	0.272183245	0.785481124	0.897134593
AOY55_RS03580	thiol:disulfide interchange protein DsbA/DsbL	12.62004775	-0.232349221	0.852155473	-0.272660598	0.785114126	0.89695439
AOY55_RS03585	aryl-sulfate sulfotransferase	28.4564786	-0.236229727	0.794675399	-0.297265685	0.766263678	0.887263383
AOY55_RS03590	glutathionylspermidine synthase family protein	516.4673201	-0.15669784	0.688654585	-0.227541998	0.820002316	0.913912455
AOY55_RS03595	DUF1190 family protein	632.992766	-0.15341245	0.743867703	-0.206236202	0.83660641	0.92344207
AOY55_RS03600	outer membrane channel protein TolC	1716.486124	0.990328121	0.740112337	1.338078114	0.180870974	0.545740014
AOY55_RS03605	ADP-ribose diphosphatase	139.5008646	0.84709378	0.706844642	1.19841579	0.230755188	0.580856956
AOY55_RS03610	DUF1249 family protein	163.2201096	0.950443314	0.776166033	1.224536083	0.220750063	0.576215374
AOY55_RS03615	3',5'-cyclic-AMP phosphodiesterase	542.2675853	0.828550526	0.695165728	1.191874819	0.233310333	0.582095113
AOY55_RS03620	esterase YqiA	351.9121441	0.830847183	0.779424173	1.065975641	0.286434653	0.614412189
AOY55_RS03625	DNA topoisomerase IV subunit B	675.3419373	0.629573973	0.722253613	0.871679922	0.383383017	0.668751525
AOY55_RS03630	TonB-dependent siderophore receptor	116.4205094	1.03483607	0.757022591	1.366981756	0.171631024	0.538030456
AOY55_RS03635	ABC transporter ATP-binding protein	72.27110649	-0.05027129	0.750616851	-0.066973303	0.946602956	0.975904702
AOY55_RS03640	iron ABC transporter permease	39.56808688	0.161039829	0.814126701	0.197806838	0.843196196	0.926432889
AOY55_RS03645	iron ABC transporter permease	44.3946662	0.676323847	0.788307846	0.857943823	0.390923484	0.675129207
AOY55_RS03650	iron-siderophore ABC transporter substrate-binding protein	59.7727877	0.756749647	0.696457203	1.086570206	0.277226798	0.611187732
AOY55_RS03655	MurR/RpiR family transcriptional regulator	70.74797504	0.434099239	0.777257005	0.558501546	0.576501949	0.780173078
AOY55_RS03660	putative quinol monooxygenase	376.7161041	1.259168516	0.734091981	1.715273491	0.086295096	0.431238706
AOY55_RS03665	NADPH:quinone oxidoreductase MdaB	225.842218	1.622846868	0.728413912	2.227918551	0.025885947	0.229553631
AOY55_RS03670	Hcp family type VI secretion system effector	2.573488938	-0.782425533	1.308678982	-0.597874302	0.549923808	0.764844621
AOY55_RS03675	hypothetical protein	9.956622701	-2.726455513	1.124640366	-2.424290996	0.015338309	0.162951908
AOY55_RS03680	DUF2645 family protein	1.958474635	-3.539515889	1.466753208	-2.413163898	0.015814706	0.165326649
AOY55_RS03685	quorum sensing histidine kinase QseC	49.87286798	0.738888813	0.750086354	0.985071663	0.324588871	0.633093426
AOY55_RS03690	quorum sensing response regulator transcription factor QseB	28.35847573	0.553531142	0.782533944	0.707357356	0.47934443	0.729500059
AOY55_RS03695	OB fold stress tolerance protein YgiW	192.5337216	0.84941622	0.702661639	1.208855263	0.226718456	0.579273605
AOY55_RS03700	GyrI-like domain-containing protein	37.51453798	0.286686124	0.836744411	0.342620901	0.731883676	0.869850272
AOY55_RS03705	ABC transporter substrate-binding protein	143.9874663	1.067272141	0.723630752	1.474885	0.140243464	0.511915254
AOY55_RS03710	DNA topoisomerase IV subunit A	710.5057258	0.831046105	0.696395502	1.193353637	0.232730904	0.582095113
AOY55_RS03715	1-acylglycerol-3-phosphate O-acyltransferase	236.5613531	0.938112727	0.681706487	1.376124102	0.168783215	0.538030456
AOY55_RS03720	cell division protein FtsP	434.0508943	1.100565372	0.679456111	1.619774044	0.105280824	0.470153772
AOY55_RS03725	TRAP transporter large permease subunit	44.20489388	0.303403611	0.710957352	0.426753602	0.669558804	0.831808872
AOY55_RS03730	TRAP transporter small permease	1.269460393	-0.323620391	1.243178496	-0.260316915	0.794619326	NA
AOY55_RS03735	TRAP transporter substrate-binding protein	4.537768729	-0.589555681	0.958058225	-0.615365189	0.538313575	0.757083542
AOY55_RS03740	Ldh family oxidoreductase	6.442148001	-0.293837671	1.018240215	-0.288574018	0.77290738	0.88885565
AOY55_RS03745	zinc-binding alcohol dehydrogenase family protein	4.642022655	-0.224346028	1.086939429	-0.206401592	0.836477228	0.92344207
AOY55_RS03750	mannitol dehydrogenase family protein	13.38932238	0.000592978	0.959745739	0.000617849	0.999507028	0.999507028
AOY55_RS03755	FCD domain-containing protein	123.5286522	0.759350564	0.701720621	1.08212662	0.279196269	0.611446113
AOY55_RS03760	YgiQ family radical SAM protein	518.7126738	0.552485806	0.762745245	0.724338578	0.468857898	0.723108592
AOY55_RS03765	lipoprotein YqhH	7.100213966	0.69682363	1.001116795	0.696046289	0.486399842	0.734389685
AOY55_RS03770	YbjP/YqhG family protein	38.7890029	0.110302861	0.791430954	0.139371427	0.88915665	0.951512791
AOY55_RS03775	2,5-didehydrogluconate reductase DkgA	176.7637162	0.945411028	0.767371918	1.232011501	0.217944788	0.57540531
AOY55_RS03780	alcohol dehydrogenase	420.4684714	1.68271823	0.739849594	2.27440583	0.022941597	0.212514201
AOY55_RS03785	DNA-binding transcriptional regulator YqhC	99.50501321	0.34575487	0.771768423	0.448003389	0.65415075	0.822495598
AOY55_RS03790	DedA family general envelope maintenance protein YghB	268.9277711	0.373610659	0.706940743	0.528489358	0.597159731	0.787846359
AOY55_RS03795	cystathionine beta-lyase	348.3309118	1.514802911	0.797233424	1.900074513	0.057423342	0.360486389
AOY55_RS03800	tol-pal system-associated acyl-CoA thioesterase	937.1400031	0.368634767	0.722774247	0.510027535	0.610032172	0.795924152
AOY55_RS03805	TonB system transport protein ExbD	330.4745325	0.396178659	0.707756639	0.559766786	0.575638521	0.779488165
AOY55_RS03810	NADP(+)-dependent aldehyde reductase	206.9829987	-0.949093955	0.816534269	-1.162344301	0.245095638	0.590038833
AOY55_RS03815	TIGR00645 family protein	245.7909535	0.700671026	0.710872023	0.985650022	0.324304882	0.633083759
AOY55_RS03820	L-glyceraldehyde 3-phosphate reductase	286.661303	1.517755214	0.714725692	2.123549259	0.033707852	0.266909909
AOY55_RS03825	YghX family hydrolase	14.60451511	1.051081069	0.973796856	1.079363794	0.280425584	0.611446113
AOY55_RS03830	DUF2623 family protein YghW	31.46813895	-0.458226038	0.83525882	-0.548603651	0.58327748	0.782786725
AOY55_RS03835	hydrogenase 2 small subunit	1456.762426	1.122278297	0.763262878	1.470369292	0.141461763	0.512622653
AOY55_RS03840	hydrogenase 2 operon protein HybA	881.7904134	1.116862747	0.755716839	1.47788522	0.139438503	0.511665423
AOY55_RS03845	Ni/Fe-hydrogenase cytochrome b subunit	793.5346011	1.064007175	0.744476734	1.42920138	0.152946361	0.520693509
AOY55_RS03850	hydrogenase 2 large subunit	1425.928902	1.305299768	0.756803502	1.724753868	0.084571839	0.429554054
AOY55_RS03855	HyaD/HybD family hydrogenase maturation endopeptidase	298.4131721	1.245863957	0.712433337	1.74874461	0.080335175	0.418760298
AOY55_RS03860	hydrogenase-2 assembly chaperone	205.8550606	1.513386354	0.753329	2.008931494	0.044544399	0.316097373
AOY55_RS03865	hydrogenase maturation nickel metallochaperone HypA	121.7901721	1.248526253	0.716878706	1.741614366	0.081575946	0.41976471
AOY55_RS03870	hydrogenase maturation factor HybG	88.84280748	1.307455469	0.725038004	1.803292326	0.071342317	0.40215314
AOY55_RS03875	glutathione-dependent disulfide-bond oxidoreductase	273.5944839	1.055342673	0.735207942	1.435434267	0.151163387	0.520544255
AOY55_RS03880	bifunctional glutathionylspermidine amidase/synthase	628.2933709	1.361867256	0.743315066	1.83215344	0.066928563	0.390909401
AOY55_RS03885	inorganic phosphate transporter PitB	29.05309898	0.039663749	0.858670429	0.046192052	0.963157177	0.982816519
AOY55_RS03890	dTMP kinase	5.777424957	-0.49961664	0.92450965	-0.540412574	0.588912538	0.784078549
AOY55_RS03895	dTMP kinase	9.315732886	-0.351247867	0.847272085	-0.414563248	0.678461657	0.836032036
AOY55_RS03900	hypothetical protein	10.15026053	-0.162466212	0.857756177	-0.189408385	0.849772753	0.929445606
AOY55_RS03905	lipopolysaccharide biosynthesis protein	8.573679202	-0.905429411	1.006562195	-0.899526543	0.368372264	0.657790342
AOY55_RS03910	hypothetical protein	12.70734392	0.423555133	0.911152817	0.464856306	0.642034362	0.814984074
AOY55_RS03915	YtfJ family protein	5.400669822	0.138361973	0.999520376	0.138428366	0.88990188	0.951512791
AOY55_RS03920	LPS export ABC transporter permease LptF	11.29803209	-0.05567583	0.884069127	-0.062976784	0.949784992	0.976646693
AOY55_RS03925	LPS export ABC transporter permease LptG	19.89963731	0.632434097	0.791590086	0.798941407	0.424324388	0.698447165
AOY55_RS03930	aminotransferase class I/II-fold pyridoxal phosphate-dependent enzyme	26.53738025	0.435966351	0.786677357	0.554186983	0.579450886	0.781805346
AOY55_RS03935	acyl carrier protein	1.339233642	0.563695956	1.459105051	0.386329933	0.699252335	NA
AOY55_RS03940	NAD-dependent epimerase/dehydratase family protein	9.309553891	-0.183347877	0.808356339	-0.22681566	0.820567086	0.913999029
AOY55_RS03945	fatty acyl-AMP ligase	17.52954906	0.166462486	0.785492662	0.211921121	0.832168572	0.921744474
AOY55_RS03950	protein YghO	18.54704132	0.318033785	0.971821336	0.327255406	0.743474718	0.875750593
AOY55_RS03955	transcriptional regulator GlcC	28.91373834	0.253061115	0.820055684	0.308590161	0.757633306	0.883601742
AOY55_RS03960	glycolate oxidase subunit GlcD	19.37097266	1.261313781	0.719168788	1.753849446	0.079456308	0.418644105
AOY55_RS03965	glycolate oxidase subunit GlcE	8.375882241	0.92479288	0.932349704	0.991894861	0.321248816	0.632465825
AOY55_RS03970	glycolate oxidase subunit GlcF	29.66193214	0.825289607	0.806231636	1.023638332	0.306006133	0.625970572
AOY55_RS03975	GlcG family protein	19.64181625	0.910047102	0.737698084	1.233630833	0.217340498	0.575092682
AOY55_RS03980	malate synthase G	230.6723479	1.164502893	0.695828392	1.673548977	0.094219273	0.444043118
AOY55_RS03985	glycolate permease GlcA	24.37037412	-0.006882547	0.854887344	-0.008050823	0.993576442	0.995895426
AOY55_RS03990	lipoprotein metalloprotease SslE	433.0213303	1.211768243	0.686777162	1.764427109	0.077660097	0.416788782
AOY55_RS03995	prepilin peptidase PppA	76.12593786	0.955030554	0.711417455	1.342433401	0.179455511	0.543889528
AOY55_RS04000	type II secretion system pilot lipoprotein GspS-beta	32.10812984	0.911181734	0.677379446	1.345157045	0.178574525	0.54294122
AOY55_RS04005	type II secretion system protein GspC	57.27272773	1.182308388	0.662651333	1.784208874	0.074389731	0.412404569
AOY55_RS04010	type II secretion system secretin GspD	103.4892287	1.173565169	0.69502513	1.688521923	0.091311084	0.43822307
AOY55_RS04015	type II secretion system ATPase GspE	61.98965065	1.409729909	0.699215301	2.016159981	0.04378325	0.312203793
AOY55_RS04020	type II secretion system inner membrane protein GspF	25.95024283	1.590939175	0.785715415	2.024828768	0.04288495	0.309201064
AOY55_RS04025	type II secretion system major pseudopilin GspG	19.36401183	1.637680849	0.782742159	2.092235392	0.036417464	0.279243225
AOY55_RS04030	type II secretion system minor pseudopilin GspH	16.77057133	1.624862104	0.920353454	1.765476184	0.077483769	0.416788782
AOY55_RS04035	type II secretion system minor pseudopilin GspI	6.865775214	1.242614879	0.894152626	1.389712274	0.164616266	0.534788362
AOY55_RS04040	type II secretion system minor pseudopilin GspJ	12.90786628	1.279325405	0.726461429	1.761036929	0.078232153	0.41707036
AOY55_RS04045	type II secretion system minor pseudopilin GspK	18.88854502	1.174874997	0.701127275	1.675694326	0.093798082	0.443796817
AOY55_RS04050	type II secretion system protein GspL	21.68313274	1.766908731	0.789223413	2.238794113	0.025169316	0.225490192
AOY55_RS04055	GspM family type II secretion system protein YghD	13.59333037	0.94207843	0.805050377	1.170210532	0.241916255	0.588816031
AOY55_RS04060	ABC transporter permease	127.5447697	0.430089199	1.03509948	0.415505183	0.677772122	0.835862239
AOY55_RS04065	ABC transporter ATP-binding protein	25.83101647	-2.299859891	1.492428234	-1.54101875	0.123312223	0.487770832
AOY55_RS04070	acetyltransferase	47.54334189	-2.060281021	1.46699849	-1.404419319	0.160194021	0.530136072
AOY55_RS04075	N-acetylneuraminate synthase	59.92009444	-1.749267644	1.358709161	-1.287448185	0.197938119	0.560234784
AOY55_RS04080	GDSL-type esterase/lipase family protein	51.00713614	-4.32213011	1.258850181	-3.433395153	0.000596073	0.016254157
AOY55_RS04085	UDP-N-acetylglucosamine 2-epimerase	48.93619397	-2.203733463	1.41892126	-1.55310483	0.120398092	0.483007058
AOY55_RS04090	DUF6716 putative glycosyltransferase	27.61871288	-2.369705989	1.604597414	-1.476822765	0.139723153	0.511915254
AOY55_RS04095	alpha-2,8-polysialyltransferase family protein	30.37626502	-2.952943216	1.875517236	-1.574468716	0.115379128	0.480077234
AOY55_RS04100	capsular biosynthesis protein	100.0407475	0.568255744	0.999200583	0.568710381	0.569552702	0.776306916
AOY55_RS04105	capsular polysaccharide biosynthesis protein	344.8981577	0.770888107	0.903672383	0.853061487	0.393625207	0.675338883
AOY55_RS04110	3-deoxy-manno-octulosonate cytidylyltransferase	239.8819888	0.674204007	0.906805702	0.743493348	0.457183048	0.71867465
AOY55_RS04115	polysaccharide biosynthesis/export family protein	404.0940274	0.720793084	0.950061968	0.758680074	0.44804396	0.713957559
AOY55_RS04120	capsule polysaccharide export inner-membrane protein KpsE	248.0564351	0.450380564	0.958257321	0.469999607	0.638355298	0.813893678
AOY55_RS04125	KpsF/GutQ family sugar-phosphate isomerase	549.2100483	0.572090368	0.867339518	0.659592185	0.509515571	0.747881378
AOY55_RS04130	IS110 family transposase	25.5468586	-0.837751112	0.966335343	-0.866936223	0.385976955	0.672799622
AOY55_RS04135	DUF4942 domain-containing protein	6.01795802	-6.588735087	1.45461161	-4.529549361	5.91E-06	0.00066127
AOY55_RS04140	DUF957 domain-containing protein	1.952759627	-3.996034058	1.435978219	-2.782795732	0.005389272	0.079706427
AOY55_RS04145	DUF5983 family protein	2.578654862	-1.906408795	1.525730893	-1.249505273	0.211480326	0.572083563
AOY55_RS04150	TA system toxin CbtA family protein	1.64345085	-3.615122943	1.66599574	-2.169947292	0.030010839	NA
AOY55_RS04155	type IV toxin-antitoxin system cytoskeleton bundling-enhancing antitoxin CbeA	7.922982404	-2.536575632	1.043767159	-2.430212152	0.015089987	0.160972161
AOY55_RS04160	DUF987 domain-containing protein	7.424696416	-1.732947443	1.064296994	-1.628255508	0.103470719	0.466366475
AOY55_RS04165	RadC family protein	9.10937484	-2.76748475	1.065453149	-2.597472027	0.009391277	0.115095902
AOY55_RS04170	antirestriction protein	4.833819842	-2.38774605	1.203932055	-1.983289705	0.047335079	0.328971565
AOY55_RS04175	DUF932 domain-containing protein	2.171475315	-1.248123115	1.566132986	-0.796945806	0.425482506	0.699201573
AOY55_RS04180	DUF905 family protein	8.53809832	0.194612895	1.148896231	0.169391186	0.865488956	0.93746979
AOY55_RS04185	IrmA family protein	12.74923833	-4.679891311	1.059594797	-4.416680153	1.00E-05	0.000913728
AOY55_RS04190	hypothetical protein	74.96291401	-5.274674829	1.209003634	-4.362827938	1.28E-05	0.000982761
AOY55_RS04195	autotransporter adhesin Ag43	328.0265973	-4.830400138	1.031819498	-4.681439098	2.85E-06	0.000443885
AOY55_RS04200	GTPase family protein	9.298522162	-2.839135827	0.896976598	-3.165228426	0.001549612	0.031593267
AOY55_RS04205	YfjI family protein	30.61402887	-4.145083993	1.240492926	-3.341481363	0.000833326	0.02151362
AOY55_RS04210	hypothetical protein	6.097837691	-1.794862182	1.248809317	-1.437258802	0.15064447	0.520544255
AOY55_RS04215	AlpA family transcriptional regulator	4.806749275	-2.627689306	1.185154147	-2.217170916	0.026611414	0.232490577
AOY55_RS04220	Hha/YmoA family nucleoid-associated regulatory protein	14.54789545	-4.395405775	1.035764644	-4.243633725	2.20E-05	0.001411105
AOY55_RS04225	hypothetical protein	5.816095758	-6.554099196	1.306685319	-5.015820643	5.28E-07	0.000152077
AOY55_RS04230	inovirus Gp2 family protein	7.576093024	-4.18299553	1.203294884	-3.476284647	0.000508412	0.014310988
AOY55_RS04235	putative zinc ribbon protein	1.461319206	-0.199635956	1.361572982	-0.146621561	0.883430734	NA
AOY55_RS04240	zinc-ribbon domain-containing protein	3.053756344	-1.900396987	1.410127072	-1.347677827	0.177762027	0.542035926
AOY55_RS04245	acetolactate synthase small subunit	14.52051172	0.048537249	0.802539565	0.060479572	0.951773685	0.977350595
AOY55_RS04250	DeoR family transcriptional regulator	66.38233209	0.439597237	0.856613361	0.513180458	0.607825094	0.794232071
AOY55_RS04255	ribokinase	53.55332886	-1.538037322	0.869085524	-1.769719181	0.076773933	0.41558892
AOY55_RS04260	L-fucose:H+ symporter permease	98.65289918	-1.262251107	0.809018469	-1.56022533	0.118706642	0.480430456
AOY55_RS04265	aldose 1-epimerase family protein	153.4769731	-0.558997192	0.858940942	-0.650798168	0.515176783	0.74964571
AOY55_RS04270	transposase	54.51027	0.477427165	0.801390777	0.595748265	0.55134341	0.765553519
AOY55_RS04275	PTS ascorbate transporter subunit IIC	493.0653331	0.513403888	0.90157046	0.569455091	0.569047339	0.775860482
AOY55_RS04280	PTS sugar transporter subunit IIB	105.2702511	0.650911425	1.04266122	0.624278925	0.532444422	0.756497046
AOY55_RS04285	PTS sugar transporter subunit IIA	89.57328689	2.023300081	0.891070072	2.270640822	0.02316873	0.214163495
AOY55_RS04290	LacI family DNA-binding transcriptional regulator	191.5035812	0.441427592	0.841751556	0.524415534	0.599989554	0.789431371
AOY55_RS04295	hypothetical protein	18.44586125	-2.496954295	1.176422994	-2.122497017	0.033796023	0.267123276
AOY55_RS04300	beta-ketoacyl-ACP synthase	86.19590041	-5.566316718	1.247642002	-4.461469483	8.14E-06	0.000789214
AOY55_RS04305	3-ketoacyl-ACP reductase FabG2	22.86676574	-5.768721543	1.313159819	-4.393007966	1.12E-05	0.000937554
AOY55_RS04310	3-hydroxy-fatty acyl-ACP dehydratase	14.87132002	-4.770541339	1.222623007	-3.901890699	9.54E-05	0.003965936
AOY55_RS04315	beta-ketoacyl-[acyl-carrier-protein] synthase family protein	39.79771377	-4.252713038	1.150458668	-3.696537005	0.00021856	0.007694115
AOY55_RS04320	DUF3261 domain-containing protein	22.12366021	-3.8954752	1.382688715	-2.817319009	0.00484264	0.073954736
AOY55_RS04325	MMPL family transporter	87.10796409	-4.807101323	1.228738957	-3.912223418	9.15E-05	0.003911739
AOY55_RS04330	outer membrane lipoprotein carrier protein LolA	31.35748318	-4.28967806	1.198046715	-3.580559927	0.000342859	0.010839801
AOY55_RS04335	thioesterase family protein	23.88788426	-3.879088557	1.409527902	-2.752048081	0.005922382	0.083979345
AOY55_RS04340	glycosyltransferase	127.9292924	-5.342239993	1.330993112	-4.013724747	5.98E-05	0.002929977
AOY55_RS04345	hypothetical protein	25.68966568	-5.139909183	1.332557845	-3.857175284	0.000114705	0.004633866
AOY55_RS04350	acyl-CoA synthetase	272.6587904	-5.813839971	1.18086675	-4.923366646	8.51E-07	0.000207596
AOY55_RS04355	hypothetical protein	74.76887856	-5.780177184	1.24960301	-4.625610806	3.73E-06	0.000509239
AOY55_RS04360	acyl carrier protein	48.85479492	-6.323627134	1.440793163	-4.388990243	1.14E-05	0.000937554
AOY55_RS04365	phosphopantetheine-binding protein	33.38796583	-5.752376964	1.261774287	-4.558958779	5.14E-06	0.000623035
AOY55_RS04370	lysophospholipid acyltransferase family protein	162.2937199	-6.21650001	1.28733502	-4.828968306	1.37E-06	0.000260343
AOY55_RS04375	beta-ketoacyl synthase chain length factor	190.0653672	-5.97221666	1.279043103	-4.669284911	3.02E-06	0.00045473
AOY55_RS04380	methyltransferase	361.929036	-5.836040002	1.191577055	-4.897744528	9.69E-07	0.000211481
AOY55_RS04385	hypothetical protein	212.3143892	-4.5168807	1.227903159	-3.678531704	0.000234581	0.008041242
AOY55_RS04390	ShlB/FhaC/HecB family hemolysin secretion/activation protein	1237.335829	-1.313713455	0.826840398	-1.588835595	0.112097515	0.477152641
AOY55_RS04395	contact-dependent inhibition effector tRNA nuclease	2909.096638	-1.289633309	0.830101423	-1.55358523	0.120283385	0.483007058
AOY55_RS04400	hypothetical protein	18.57548451	-5.200614584	1.36821354	-3.801025521	0.000144098	0.005563731
AOY55_RS04405	IS4/IS5 family transposase	11.40236663	-5.10037935	1.306277157	-3.904515457	9.44E-05	0.003960864
AOY55_RS04410	integrase core domain-containing protein	2.038352413	-5.116531392	1.524164219	-3.356942336	0.000788095	0.020589584
AOY55_RS04415	surface-adhesin E family protein	21.12009128	-1.937181545	1.368146853	-1.415916384	0.156799987	0.525033265
AOY55_RS04420	hypothetical protein	6.116837698	-2.602593129	2.067656822	-1.258716196	0.208132859	0.569688623
AOY55_RS04425	2,7-anhydro-N-acetylneuraminate hydratase	210.4711009	1.86553762	1.085960041	1.717869489	0.085820423	0.431238706
AOY55_RS04430	MFS transporter	95.40482173	1.207807454	1.039442179	1.161976567	0.245244984	0.590038833
AOY55_RS04435	transposase domain-containing protein	3.502216651	-1.935612084	1.417389075	-1.365618035	0.172058883	0.538030456
AOY55_RS04440	VENN motif pre-toxin domain-containing protein	10.01311287	-4.471455669	1.414280858	-3.161646178	0.001568801	0.031835706
AOY55_RS04445	hypothetical protein	1.057250131	-4.225982649	2.120935978	-1.992508352	0.04631531	NA
AOY55_RS04450	hypothetical protein	8.679291693	-4.67564159	1.420910313	-3.290595858	0.000999754	0.024643662
AOY55_RS04455	DUF596 domain-containing protein	4.269118612	-6.125731842	1.401164902	-4.371885017	1.23E-05	0.000959692
AOY55_RS04460	VENN motif pre-toxin domain-containing protein	12.77620312	-5.6489204	1.455083252	-3.882197388	0.000103517	0.00426079
AOY55_RS04465	hypothetical protein	33.34029741	-1.606332319	1.104052615	-1.454941818	0.145685369	0.517610152
AOY55_RS04470	transposase	18.42301718	-4.950636477	1.521089276	-3.254665295	0.001135261	0.026207104
AOY55_RS04475	hypothetical protein	5.122847284	-6.023175852	1.361574043	-4.423685869	9.70E-06	0.000913728
AOY55_RS04480	phosphoglycerate transporter PgtP	31.35467987	-2.643661202	0.956436209	-2.764074779	0.005708446	0.08192746
AOY55_RS04485	phosphoglycerate transport regulator PgtC	29.84788681	-3.526505113	1.108574145	-3.18111795	0.001467079	0.030335853
AOY55_RS04490	two-component system sensor histidine kinase PgtB	52.60431036	-4.305066147	1.022705938	-4.209485823	2.56E-05	0.001595315
AOY55_RS04495	two-component system response regulator PgtA	60.38498071	-3.713510947	1.14635618	-3.239404132	0.001197797	0.026941248
AOY55_RS04500	substrate-binding domain-containing protein	15.37357348	-4.182202462	1.310784277	-3.190610794	0.001419724	0.02965443
AOY55_RS04505	ABC transporter substrate-binding protein	23.77091228	-3.760791655	1.394547757	-2.696782262	0.007001303	0.095190415
AOY55_RS04510	iron ABC transporter permease	34.41195944	-6.35395479	1.342196528	-4.733997337	2.20E-06	0.000384189
AOY55_RS04515	ABC transporter ATP-binding protein	15.96808551	-5.879594606	1.417144621	-4.148902319	3.34E-05	0.001892937
AOY55_RS04520	TetR/AcrR family transcriptional regulator	0.799794541	-2.678012546	2.882723876	-0.928986841	0.352895906	NA
AOY55_RS04525	IS4 family transposase	16.84771699	-3.730201339	1.263165211	-2.953058957	0.003146419	0.053624315
AOY55_RS04530	transposase	54.70248989	-3.395898525	1.202342573	-2.824401799	0.004736896	0.07354832
AOY55_RS04535	S6 family peptidase	490.2655611	-0.229244938	0.866041448	-0.264704349	0.791237227	0.900408978
AOY55_RS04540	PapB/FocB family fimbrial expression transcriptional regulator	10.50511925	-1.209482622	1.106898425	-1.092677155	0.274535574	0.608328445
AOY55_RS04545	ISL3 family transposase	8.082996959	-5.252297104	1.687487047	-3.112496249	0.001855124	0.035813738
AOY55_RS04550	IS21-like element IS100kyp family helper ATPase IstB	49.98171716	-1.332745745	0.89687029	-1.485996091	0.137280155	0.508449334
AOY55_RS04555	IS21-like element IS100 family transposase	49.57599186	-2.432292034	0.902477384	-2.695127963	0.00703616	0.095190415
AOY55_RS04565	Tn3 family transposase	1.610882619	-4.78571857	2.245574582	-2.131177743	0.033074502	NA
AOY55_RS04570	PapB/FocB family fimbrial expression transcriptional regulator	18.7074312	-1.595809533	1.123416322	-1.420497016	0.155463037	0.524817671
AOY55_RS04575	TolC family protein	90.34327618	-0.05979776	1.062329534	-0.056289276	0.955111362	0.978665573
AOY55_RS04580	type I secretion system permease/ATPase	181.6323418	0.465830753	0.899468869	0.51789536	0.60453128	0.792539055
AOY55_RS04585	HlyD family type I secretion periplasmic adaptor subunit	113.6039623	0.554637301	1.052386204	0.527028289	0.598173944	0.78799303
AOY55_RS04590	Ig-like domain-containing protein	1233.677319	0.971609148	0.876100301	1.109015882	0.267423331	0.601736974
AOY55_RS04595	sigma factor-like helix-turn-helix DNA-binding protein	9.655816693	0.336196917	1.078794728	0.311641231	0.755313196	0.882547261
AOY55_RS04605	transposase	3.898657442	-3.86473676	1.415950446	-2.729429388	0.006344403	0.08790552
AOY55_RS04610	IS66 family transposase	216.4019967	1.955922387	0.779104409	2.510475316	0.012056875	0.136280171
AOY55_RS04615	IS66 family insertion sequence element accessory protein TnpB	10.03916799	1.574695806	1.101371406	1.429759114	0.152786167	0.520693509
AOY55_RS04620	transposase	33.00425118	-1.896346039	0.914215623	-2.074287499	0.038052618	0.285754859
AOY55_RS04625	DDE-type integrase/transposase/recombinase	30.40476169	-5.442544147	1.305544669	-4.168791979	3.06E-05	0.001855598
AOY55_RS04630	IS110 family transposase	18.4242555	-6.342123202	1.534572511	-4.132827323	3.58E-05	0.002004339
AOY55_RS04635	transposase	10.01624805	-7.287479295	1.858886404	-3.920346762	8.84E-05	0.003857836
AOY55_RS04640	IS3 family transposase	44.12986058	-8.091530999	1.450308403	-5.579179561	2.42E-08	2.11E-05
AOY55_RS04645	AraC family transcriptional regulator	24.04796688	-5.477581958	1.442623062	-3.796959929	0.000146481	0.005572345
AOY55_RS04650	IS1 family transposase	50.92978572	-6.336286884	1.472317768	-4.303613676	1.68E-05	0.001205799
AOY55_RS04655	integrase arm-type DNA-binding domain-containing protein	59.79792407	-5.027574096	1.50404288	-3.342706622	0.000829656	0.02151362
AOY55_RS04665	DUF554 domain-containing protein	95.48166605	0.71607342	0.799301535	0.895873946	0.37032009	0.658755762
AOY55_RS04670	hypothetical protein	8.053679771	-0.02426396	1.013872556	-0.023931962	0.980906879	0.989983048
AOY55_RS04675	ornithine decarboxylase	206.6003884	0.679608887	0.738505777	0.920248573	0.357442876	0.650343315
AOY55_RS04680	nucleoside permease NupG	299.4617477	-0.05663115	0.71039965	-0.079717311	0.936462091	0.971495433
AOY55_RS04685	membrane-bound lytic murein transglycosylase MltC	93.74247856	0.379165756	0.748920455	0.506283082	0.612657938	0.796729235
AOY55_RS04690	oxidative damage protection protein	56.88896172	0.76596779	0.706588478	1.084036627	0.27834856	0.611446113
AOY55_RS04695	A/G-specific adenine glycosylase	186.0907412	0.311359319	0.717512652	0.433942618	0.664330111	0.828374101
AOY55_RS04700	tRNA (guanosine(46)-N7)-methyltransferase TrmB	315.1743873	0.732999273	0.672004791	1.090764951	0.275376322	0.609263131
AOY55_RS04705	YggL family protein	309.4442613	1.067337455	0.702346805	1.519672969	0.128593188	0.494690406
AOY55_RS04710	DUF2884 domain-containing protein	246.2986484	0.098646618	0.689344615	0.143102036	0.886209597	0.949774619
AOY55_RS04715	L-asparaginase 2	913.064503	0.944974857	0.741753176	1.273974804	0.202672346	0.562479585
AOY55_RS04720	DUF1202 family protein	27.58044	-0.293139641	0.946099953	-0.309840034	0.756682606	0.883437573
AOY55_RS04725	radical SAM family heme chaperone HemW	213.9893103	0.685955691	0.680136176	1.008556396	0.313187428	0.629208557
AOY55_RS04730	XTP/dITP diphosphatase	168.8392225	1.107732027	0.692619807	1.599336339	0.109745889	0.474080509
AOY55_RS04735	DUF167 family protein YggU	93.4281625	0.641607399	0.661159775	0.970427155	0.331833619	0.637350789
AOY55_RS04740	osmotic shock tolerance protein YggT	230.3349657	0.828650029	0.697344546	1.188293554	0.234717776	0.582095113
AOY55_RS04745	pyridoxal phosphate homeostasis protein	157.4206125	0.779436164	0.722228078	1.079210554	0.280493876	0.611446113
AOY55_RS04750	type IV pilus twitching motility protein PilT	28.15438898	-0.314785167	0.773785867	-0.40681173	0.684146271	0.839655137
AOY55_RS04755	Holliday junction resolvase RuvX	114.3192933	0.343422897	0.704166076	0.487701564	0.625761244	0.804454023
AOY55_RS04760	YqgE/AlgH family protein	253.858796	0.249314405	0.725077393	0.343845233	0.730962681	0.869837799
AOY55_RS04765	glutathione synthase	556.1978532	0.921942925	0.703958959	1.309654367	0.190312787	0.555211366
AOY55_RS04770	16S rRNA (uracil(1498)-N(3))-methyltransferase	237.0625501	0.89780971	0.693014909	1.295512835	0.195143377	0.558124232
AOY55_RS04775	deoxyribonuclease I	91.22353204	1.099631108	0.758551577	1.4496458	0.147157317	0.518757627
AOY55_RS04780	SprT family zinc-dependent metalloprotease	51.27228092	0.360033521	0.713746458	0.504427751	0.613960821	0.797235435
AOY55_RS04785	galactose/proton symporter	1139.39087	3.068193301	0.80625623	3.805481665	0.000141528	0.005513293
AOY55_RS04790	methionine adenosyltransferase	3132.958078	1.870102908	0.754651323	2.478101942	0.01320834	0.14515866
AOY55_RS04795	acid stress response protein YqgB	67.36023759	0.821469924	0.694014871	1.18364888	0.236552083	0.582107579
AOY55_RS04800	biosynthetic arginine decarboxylase	1459.764214	0.758163451	0.724120667	1.047012584	0.295093774	0.619370074
AOY55_RS04805	hypothetical protein	15.00520279	-1.081204058	0.910110769	-1.18799172	0.234836672	0.582095113
AOY55_RS04810	agmatinase	623.8205989	0.961963338	0.707164601	1.360310366	0.173731729	0.538030456
AOY55_RS04815	metalloprotease LoiP	195.5203569	-0.383172613	0.731762672	-0.523629625	0.600536173	0.789912367
AOY55_RS04820	transketolase	5528.932222	1.290733363	0.711273775	1.814678692	0.069573301	0.400018033
AOY55_RS04825	prohibitin family protein	53.14298133	0.49882478	0.788378666	0.632722322	0.526914991	0.755481467
AOY55_RS04830	PTS mannitol transporter subunit IIA	4.195308227	-0.56158653	1.140508833	-0.492399983	0.622436611	0.802035125
AOY55_RS04835	PTS mannitol transporter subunit IICB	7.698722378	0.151623563	1.00551058	0.150792609	0.880139317	0.946523993
AOY55_RS04840	zinc-binding dehydrogenase	26.30502254	-0.143468709	0.826052285	-0.173679937	0.862117006	0.935675746
AOY55_RS04845	fructose-bisphosphatase class II	2.56181409	0.529328494	1.480850563	0.35744896	0.72075573	0.863442408
AOY55_RS04850	fumarase E	79.33718701	0.916529675	0.767677534	1.193899306	0.232517359	0.582095113
AOY55_RS04855	nucleoside/nucleotide kinase family protein	65.74706563	0.721209716	0.728489736	0.990006694	0.322170847	0.632465825
AOY55_RS04860	sulfate/molybdate ABC transporter ATP-binding protein	38.62640552	1.159008532	0.918266593	1.262169986	0.206887626	0.568419845
AOY55_RS04865	energy-coupling factor ABC transporter ATP-binding protein	36.96735457	1.420095804	0.916471605	1.549525153	0.12125553	0.484910978
AOY55_RS04870	energy-coupling factor transporter transmembrane component T	37.40401068	1.852619762	0.875385389	2.116347594	0.034315256	0.268975962
AOY55_RS04875	ECF transporter S component	56.42687121	2.125119029	0.823946399	2.579195723	0.009903066	0.117721638
AOY55_RS04880	PPC domain-containing DNA-binding protein	36.81468279	1.958072307	1.11155504	1.761561269	0.078143453	0.41707036
AOY55_RS04885	erythrose-4-phosphate dehydrogenase	993.5460828	0.894119152	0.709612003	1.260011313	0.207665281	0.568765613
AOY55_RS04890	phosphoglycerate kinase	4679.152922	1.145085474	0.77230429	1.482686926	0.13815761	0.509295772
AOY55_RS04895	class II fructose-bisphosphate aldolase	4506.895541	1.168232804	0.76188655	1.533342207	0.12519156	0.490953999
AOY55_RS04900	small-conductance mechanosensitive channel MscS	647.9165168	1.16260945	0.732911877	1.586288183	0.112673952	0.477278108
AOY55_RS04905	arginine exporter ArgO	81.26717832	0.579846026	0.715184214	0.810764576	0.417500881	0.692870424
AOY55_RS04910	oxidative stress defense protein	428.9402453	0.56595253	0.714920215	0.791630336	0.428576253	0.702899682
AOY55_RS04915	LysR family transcriptional regulator	55.2113964	0.07314062	0.913755743	0.080043951	0.9362023	0.971495433
AOY55_RS04925	methylmalonyl-CoA mutase family protein	27.6843581	0.089393347	0.842064097	0.106159789	0.915455575	0.964067746
AOY55_RS04930	DNA-binding transcriptional regulator ArgP	177.2866152	1.020545823	0.718519349	1.420345638	0.155507081	0.524817671
AOY55_RS04935	LysR substrate-binding domain-containing protein	3.972233744	0.821441438	1.182047268	0.694931125	0.487098466	0.734389685
AOY55_RS04940	ribose-5-phosphate isomerase RpiA	523.4744846	1.294793052	0.71456422	1.812003758	0.069985616	0.400018033
AOY55_RS04945	phosphoglycerate dehydrogenase	2339.35641	2.041359421	0.800364363	2.550537624	0.010755691	0.124285877
AOY55_RS04950	type I toxin-antitoxin system toxin IbsC	22.46271152	0.814304628	0.994970949	0.818420507	0.413117116	0.689689006
AOY55_RS04955	5-formyltetrahydrofolate cyclo-ligase	731.6267343	-0.797085204	0.807949264	-0.986553537	0.323861557	0.633068089
AOY55_RS04965	cell division protein ZapA	431.3331081	0.060507222	0.69586187	0.08695292	0.930708934	0.969661207
AOY55_RS04970	UPF0149 family protein YgfB	347.7168043	0.801005551	0.661005956	1.211797781	0.225589798	0.578293579
AOY55_RS04975	Xaa-Pro aminopeptidase	705.1693697	0.754181821	0.716783144	1.052175722	0.292718936	0.619370074
AOY55_RS04980	2-octaprenyl-6-methoxyphenyl hydroxylase	459.7648532	0.784882658	0.683814579	1.147800416	0.251050966	0.591433782
AOY55_RS04985	FAD-dependent 2-octaprenylphenol hydroxylase	482.8018933	0.77618557	0.70957759	1.093869903	0.274012041	0.607788529
AOY55_RS04990	hypothetical protein	1.131009751	-2.502267971	2.074187226	-1.206384814	0.227669148	NA
AOY55_RS04995	glycine cleavage system aminomethyltransferase GcvT	717.4256454	0.834018805	0.749886513	1.112193365	0.26605502	0.599865455
AOY55_RS05000	glycine cleavage system protein GcvH	278.4656973	1.038703072	0.71103018	1.460842453	0.144058682	0.517354592
AOY55_RS05005	aminomethyl-transferring glycine dehydrogenase	1264.787414	0.9212492	0.734398342	1.254427123	0.209686799	0.571738029
AOY55_RS05010	6-phospho-beta-glucosidase BglA	451.7729839	0.666121955	0.65533146	1.016465706	0.30940767	0.627875502
AOY55_RS05015	N(4)-acetylcytidine aminohydrolase	57.65194696	1.091820995	0.795725727	1.372107195	0.17003007	0.538030456
AOY55_RS05020	hemolysin III family protein	175.7859891	-1.196227505	0.789849489	-1.514500575	0.129898928	0.495578559
AOY55_RS05025	tRNA-modifying protein YgfZ	478.8403894	1.074355927	0.737329523	1.457090614	0.145091369	0.517610152
AOY55_RS05030	FAD assembly factor SdhE	128.8834813	0.308008288	0.771878137	0.399037456	0.689865606	0.844287136
AOY55_RS05035	protein YgfX	154.4501582	0.572748209	0.714678971	0.801406272	0.422896485	0.697052273
AOY55_RS05040	flavodoxin FldB	224.5013865	0.529894158	0.699358288	0.757686249	0.448638833	0.714324576
AOY55_RS05045	site-specific tyrosine recombinase XerD	246.3030257	0.849635904	0.664637419	1.278344974	0.201127817	0.562479585
AOY55_RS05050	bifunctional protein-disulfide isomerase/oxidoreductase DsbC	323.1749431	0.937198972	0.685844574	1.366488863	0.171785574	0.538030456
AOY55_RS05055	single-stranded-DNA-specific exonuclease RecJ	476.6886517	0.718794945	0.707986564	1.015266365	0.309978873	0.62816434
AOY55_RS05060	peptide chain release factor 2	1977.883447	0.821333866	0.729226709	1.126307986	0.260035179	0.5968735
AOY55_RS05065	lysine--tRNA ligase	2157.503356	0.906453812	0.692512332	1.308935265	0.19055628	0.555211366
AOY55_RS05070	isopentenyl-diphosphate Delta-isomerase	113.2510214	0.619356409	0.769496375	0.804885415	0.420885806	0.69505101
AOY55_RS05075	protein YqfH	0.704628676	-2.33499697	2.110099775	-1.106581308	0.268474992	NA
AOY55_RS05080	protein YqfG	0.302969318	-1.247156768	2.953778182	-0.422224247	0.672861345	NA
AOY55_RS05085	urate/proton symporter UacT	59.15271072	-2.029928273	0.777260167	-2.611645829	0.009010755	0.112647346
AOY55_RS05090	formate-dependent uric acid utilization protein YgfT	80.61653708	-1.778992867	0.803467389	-2.214144459	0.026818843	0.232625472
AOY55_RS05095	4Fe-4S dicluster domain-containing protein	28.99418949	-1.313642333	0.878951775	-1.494555641	0.13503045	0.504831067
AOY55_RS05100	guanine/hypoxanthine transporter GhxQ	115.2158903	-1.057661532	0.731352402	-1.446172228	0.148128901	0.519105539
AOY55_RS05105	guanine deaminase	122.1057203	-0.936111653	0.715470879	-1.308385402	0.190742621	0.555211366
AOY55_RS05110	xanthine/proton symporter XanQ	59.25439471	-1.731821279	0.836862756	-2.069420902	0.038506607	0.287186881
AOY55_RS05115	molybdopterin-dependent oxidoreductase Mo/Fe-S-binding subunit	466.1858445	-2.171378463	0.734385501	-2.956728394	0.003109219	0.053198122
AOY55_RS05120	molybdopterin-dependent oxidoreductase FAD-binding subunit	94.40548999	-2.249966042	0.847571455	-2.654603372	0.007940171	0.104032927
AOY55_RS05125	putative aminohydrolase SsnA	141.4859052	-2.637001212	0.897905514	-2.93683597	0.003315794	0.05564158
AOY55_RS05130	putative selenate reductase subunit YgfK	364.5989731	-2.204897288	0.809490629	-2.723808292	0.006453395	0.089101785
AOY55_RS05135	molybdenum cofactor cytidylyltransferase	14.7983233	-0.038233405	0.925790286	-0.041298127	0.967058226	0.983671007
AOY55_RS05140	selenium cofactor biosynthesis protein YqeC	65.26590282	-1.67575115	0.822317995	-2.037838355	0.041566101	0.303773701
AOY55_RS05145	selenium-dependent molybdenum cofactor biosynthesis protein YqeB	192.2872582	-1.851011631	0.668305386	-2.769709281	0.005610635	0.080928698
AOY55_RS05150	carbamate kinase	131.6255595	-1.845463995	0.776004536	-2.37816135	0.017399211	0.174914185
AOY55_RS05155	D-phenylhydantoinase	141.0517649	-2.311348177	0.79250333	-2.916515412	0.003539652	0.057886627
AOY55_RS05160	YgeY family selenium metabolism-linked hydrolase	421.1989198	-2.62516856	0.81359162	-3.226641594	0.001252522	0.027599774
AOY55_RS05165	diaminopropionate ammonia-lyase	256.9224723	-2.674291167	0.80348964	-3.328345547	0.000873634	0.022032755
AOY55_RS05170	knotted carbamoyltransferase YgeW	323.1643085	-2.642813354	0.753708114	-3.50641489	0.000454187	0.013123287
AOY55_RS05175	sigma-54-dependent Fis family transcriptional regulator	176.682475	-0.561653665	0.750517622	-0.748355067	0.454246018	0.717218729
AOY55_RS05180	xanthine dehydrogenase iron sulfur-binding subunit XdhC	39.74581959	-0.975644292	0.838126833	-1.164077147	0.244392749	0.590038833
AOY55_RS05185	xanthine dehydrogenase FAD-binding subunit XdhB	103.7566019	-0.88405459	0.800084487	-1.104951544	0.269180586	0.60331213
AOY55_RS05190	xanthine dehydrogenase molybdenum-binding subunit XdhA	378.4209773	-0.87855996	0.761985717	-1.152987438	0.248915541	0.590447251
AOY55_RS05195	amidase activator ActS	140.3850141	0.329114994	0.698974912	0.470853802	0.637745141	0.813829204
AOY55_RS05205	amino acid permease	126.9442676	-0.070271643	0.657732361	-0.106839266	0.914916496	0.964067746
AOY55_RS05210	acetyl-CoA C-acetyltransferase	73.78216528	0.010653623	0.909521721	0.011713434	0.990654245	0.994455388
AOY55_RS05215	5-dehydro-4-deoxy-D-glucuronate isomerase	81.43300157	1.715542395	0.766012366	2.239575328	0.025118506	0.225490192
AOY55_RS05220	2-dehydro-3-deoxy-D-gluconate 5-dehydrogenase KduD	62.93950958	1.58263788	0.82304696	1.92290107	0.054492475	0.351182674
AOY55_RS05225	arabinose-proton symporter AraE	217.9990359	2.064237666	0.78927902	2.615345923	0.008913713	0.111754393
AOY55_RS05230	amino acid racemase	69.4538794	1.114858092	0.756736011	1.473245723	0.14068479	0.511915254
AOY55_RS05235	DNA-binding transcriptional regulator LysR	65.14732532	0.673621788	0.780623186	0.862928235	0.388176925	0.673138285
AOY55_RS05240	diaminopimelate decarboxylase	330.5881294	0.527290029	0.80483788	0.655150611	0.512370789	0.749313624
AOY55_RS05245	HTH-type transcriptional regulator GalR	210.4325323	0.598817841	0.739938253	0.809280827	0.418353632	0.693488735
AOY55_RS05250	bifunctional acyl-ACP--phospholipid O-acyltransferase/long-chain-fatty-acid--ACP ligase	249.5908861	0.711464157	0.719340805	0.989050187	0.322638588	0.632465825
AOY55_RS05255	lysophospholipid transporter LplT	124.2616479	0.653249493	0.734871959	0.888929677	0.374040875	0.662137199
AOY55_RS05260	NADP(H)-dependent aldo-keto reductase	310.9003971	1.05695117	0.725409342	1.457041023	0.145105057	0.517610152
AOY55_RS05265	lipoprotein YgdR	107.470769	-0.994983092	0.680527463	-1.462076325	0.143720296	0.517354592
AOY55_RS05270	TerC family protein	206.3602299	0.751090635	0.733045759	1.024616303	0.305544269	0.625970572
AOY55_RS05275	DNA mismatch repair endonuclease MutH	71.36293567	0.762630843	0.736188185	1.035918341	0.30024024	0.622005145
AOY55_RS05280	RNA pyrophosphohydrolase	375.4521276	0.560314703	0.716964018	0.781510214	0.434502472	0.706397738
AOY55_RS05285	phosphoenolpyruvate--protein phosphotransferase	790.2680966	0.820417248	0.750720963	1.092839135	0.274464436	0.608328445
AOY55_RS05290	prolipoprotein diacylglyceryl transferase	460.989411	0.732367536	0.715486039	1.023594447	0.306026869	0.625970572
AOY55_RS05295	thymidylate synthase	492.772229	0.837556497	0.744342602	1.125229826	0.260491657	0.5968735
AOY55_RS05300	prepilin peptidase-dependent protein	6.432901668	-0.381457213	0.987079275	-0.386450433	0.699163106	0.849973692
AOY55_RS05305	prepilin peptidase-dependent protein	9.831490422	0.328560791	0.944854773	0.347736817	0.728037844	0.868691567
AOY55_RS05310	DUF2509 family protein	13.98679705	0.516612861	0.924500577	0.558802097	0.576296791	0.780137419
AOY55_RS05315	prepilin-type N-terminal cleavage/methylation domain-containing protein	15.45224499	0.759608593	0.780841341	0.972807859	0.330648806	0.637350789
AOY55_RS05320	exodeoxyribonuclease V subunit gamma	417.6540594	0.898109904	0.712236663	1.260971178	0.207319231	0.568765613
AOY55_RS05325	pitrilysin	511.1934371	-0.039017593	0.742291841	-0.052563683	0.958079553	0.979862094
AOY55_RS05330	exodeoxyribonuclease V subunit beta	577.6657331	0.629622149	0.7346996	0.856979028	0.391456475	0.675129207
AOY55_RS05335	exodeoxyribonuclease V subunit alpha	236.4365913	1.020645062	0.712616154	1.432250808	0.152072056	0.520668066
AOY55_RS05340	amino-acid N-acetyltransferase	507.826521	0.897801794	0.849341978	1.057055718	0.290486159	0.618239567
AOY55_RS05345	N-acetylmuramoyl-L-alanine amidase AmiC	413.5424097	0.554366649	0.721440324	0.7684165	0.442239781	0.71161538
AOY55_RS05350	PRD domain-containing protein	2.048986514	-1.933102901	1.528165528	-1.264982664	0.205877542	0.567073054
AOY55_RS05355	PTS transporter subunit EIIC	6.642104249	-1.025839236	1.054873318	-0.972476238	0.330813681	0.637350789
AOY55_RS05360	PatB family C-S lyase	6.231005296	-0.529828805	1.049713165	-0.504736744	0.61374375	0.797190825
AOY55_RS05365	SIS domain-containing protein	6.032200363	0.553058287	1.006714878	0.549369339	0.582752011	0.782453832
AOY55_RS05370	phosphoglycerate dehydrogenase	15.86322233	-0.481130344	0.871360213	-0.552160102	0.580838667	0.781805346
AOY55_RS05375	VasL domain-containing protein	28.76220546	0.072466185	0.849211687	0.085333475	0.931996279	0.96996982
AOY55_RS05380	type VI secretion system baseplate subunit TssE	5.179160139	0.978921675	1.022286312	0.957580732	0.338274219	0.641326544
AOY55_RS05385	type VI secretion system lipoprotein TssJ	3.748520483	0.795391901	0.998910184	0.796259677	0.425881117	0.699593116
AOY55_RS05390	type VI secretion system baseplate subunit TssG	30.45936638	0.90538055	0.876718121	1.032692867	0.301747653	0.622710322
AOY55_RS05395	type VI secretion system baseplate subunit TssF	33.23971894	0.576117414	0.928552847	0.620446554	0.534963831	0.756497046
AOY55_RS05400	PAAR domain-containing protein	8.650338784	-1.274315268	1.057030775	-1.205561179	0.227986735	0.579273605
AOY55_RS05405	type VI secretion system protein TssA	9.305038788	0.802844071	0.838585119	0.957379344	0.33837582	0.641326544
AOY55_RS05410	ImcF-related family protein	48.25294164	0.075546035	0.739404636	0.102171439	0.918620598	0.965363125
AOY55_RS05415	hypothetical protein	3.175308186	-0.627478527	1.348233991	-0.465407734	0.641639497	0.814826883
AOY55_RS05420	PAAR domain-containing protein	1.437417237	-2.182255221	1.58134377	-1.380000518	0.167586485	NA
AOY55_RS05425	T6SS immunity protein Tli4 family protein	15.70966686	-1.913844578	1.147594228	-1.667701467	0.095375004	0.446123923
AOY55_RS05430	T6SS immunity protein Tli4 family protein	40.9794536	-0.548169474	0.889698543	-0.61612945	0.537809087	0.756678828
AOY55_RS05435	hypothetical protein	77.00364878	-2.612742342	1.111068266	-2.351558784	0.018694935	0.182066971
AOY55_RS05440	type VI secretion system Vgr family protein	24.211967	0.749032321	0.770881251	0.971657204	0.331221114	0.637350789
AOY55_RS05445	type VI secretion system ATPase TssH	12.79635871	0.722690138	0.865779123	0.834728072	0.403870832	0.682343108
AOY55_RS05450	Hcp family type VI secretion system effector	6.795860727	1.05531648	0.878127598	1.201780336	0.229448646	0.579273605
AOY55_RS05455	OmpA family protein	20.16125077	1.157220641	0.9060115	1.277269263	0.201507201	0.562479585
AOY55_RS05460	type VI secretion system protein TssL, short form	1.211821822	-0.215054697	1.512015865	-0.14223045	0.886897981	NA
AOY55_RS05465	type VI secretion system baseplate subunit TssK	9.097407688	1.009264424	1.033122575	0.976906756	0.328615317	0.635526873
AOY55_RS05470	type VI secretion system contractile sheath large subunit	11.36093166	0.013298927	1.027780298	0.012939465	0.989676089	0.994455388
AOY55_RS05475	type VI secretion system contractile sheath small subunit	1.691470277	-0.238080888	1.461134876	-0.162942444	0.870563752	NA
AOY55_RS05495	murein transglycosylase A	523.8573903	0.656522994	0.72768224	0.902211099	0.36694474	0.657486612
AOY55_RS05500	tRNA cyclic N6-threonylcarbamoyladenosine(37) synthase TcdA	215.285798	0.680046363	0.675017882	1.007449404	0.31371886	0.629208557
AOY55_RS05505	cysteine desulfurase sulfur acceptor subunit CsdE	78.19463258	0.36235405	0.791840228	0.457610055	0.647232618	0.818752077
AOY55_RS05510	cysteine desulfurase CsdA	363.0891751	-0.01998867	0.703581148	-0.0284099	0.977335228	0.988207091
AOY55_RS05515	YgdI/YgdR family lipoprotein	291.8980167	-1.652166834	0.769352965	-2.147475749	0.031755426	0.256796378
AOY55_RS05520	glycine cleavage system transcriptional regulator GcvA	220.4538307	0.469299601	0.690283534	0.67986498	0.496589957	0.739461428
AOY55_RS05525	DUF423 domain-containing protein	91.83095928	0.823031576	0.66086934	1.245377151	0.212993148	0.572172735
AOY55_RS05530	23S rRNA (cytidine(2498)-2'-O)-methyltransferase RlmM	424.9662326	1.006494992	0.692100585	1.454261148	0.145873918	0.517858342
AOY55_RS05535	L-fucose operon activator	118.5769895	0.66444282	0.752546906	0.882925456	0.377276549	0.664536771
AOY55_RS05540	L-fucose mutarotase	246.3088776	1.546992918	0.702163765	2.20317965	0.027582089	0.237006331
AOY55_RS05545	L-fuculokinase	195.460426	2.229173489	0.738000584	3.020557894	0.002523095	0.045677436
AOY55_RS05550	L-fucose isomerase	602.3205154	2.693659361	0.757593871	3.555545345	0.000377196	0.011383823
AOY55_RS05555	L-fucose:H+ symporter permease	144.9016561	2.237817286	0.853891928	2.620726597	0.00877426	0.110673514
AOY55_RS05560	L-fuculose-phosphate aldolase	122.1975015	3.276372454	0.76558664	4.279558032	1.87E-05	0.001256979
AOY55_RS05565	lactaldehyde reductase	429.6018013	1.759820692	0.7105057	2.476856543	0.013254516	0.145300139
AOY55_RS05570	flap endonuclease Xni	102.9493797	0.548825694	0.743017509	0.738644362	0.460122979	0.719024555
AOY55_RS05575	L-serine ammonia-lyase II	374.6622123	0.213469772	0.697350222	0.306115586	0.759516641	0.883675428
AOY55_RS05580	HAAAP family serine/threonine permease SdaC	764.8396232	0.573419208	0.704107886	0.814391116	0.415420926	0.691373099
AOY55_RS05585	nucleotide 5'-monophosphate nucleosidase PpnN	615.0529354	0.710381769	0.731428423	0.971225272	0.331436112	0.637350789
AOY55_RS05590	NADPH-dependent 7-cyano-7-deazaguanine reductase QueF	232.1423823	0.686700996	0.713345106	0.962649059	0.335723669	0.641115142
AOY55_RS05595	SecY-interacting protein	141.15146	0.542556013	0.706215192	0.768258767	0.442333466	0.71161538
AOY55_RS05600	YqcC family protein	97.79021657	0.345958859	0.874820197	0.395462816	0.692501359	0.846111899
AOY55_RS05605	tRNA pseudouridine(65) synthase TruC	124.1379233	0.516044133	0.760098025	0.678917871	0.497189902	0.739738303
AOY55_RS05610	flavodoxin	109.9415736	0.807538738	0.669965994	1.205342876	0.228070964	0.579273605
AOY55_RS05615	galactarate/glucarate/glycerate transporter GudP	149.6210465	1.081856597	0.894310296	1.209710547	0.226389982	0.579273605
AOY55_RS05620	enolase C-terminal domain-like protein	380.6483069	1.884269871	0.900339547	2.092843613	0.036363117	0.279243225
AOY55_RS05625	glucarate dehydratase	1261.721115	2.103510573	0.86778206	2.424007904	0.015350271	0.162951908
AOY55_RS05630	two-component sensor histidine kinase BarA	356.2410052	0.369173775	0.741917817	0.497593894	0.618770308	0.80062125
AOY55_RS05635	23S rRNA (uracil(1939)-C(5))-methyltransferase RlmD	319.9379975	0.839550752	0.722529502	1.161960515	0.245251504	0.590038833
AOY55_RS05640	GTP diphosphokinase	920.4946953	0.82230398	0.712582469	1.153977281	0.248509483	0.590447251
AOY55_RS05645	type II toxin-antitoxin system antitoxin MazE	74.98856657	-1.642171113	0.877563438	-1.87128479	0.061305618	0.373570405
AOY55_RS05650	endoribonuclease MazF	77.34340309	-1.507578503	0.82509469	-1.827158169	0.067675991	0.393169574
AOY55_RS05655	nucleoside triphosphate pyrophosphohydrolase	348.459146	-0.375417544	0.769830612	-0.48766253	0.625788896	0.804454023
AOY55_RS05660	CTP synthase (glutamine hydrolyzing)	3541.111467	0.869065437	0.722991846	1.202040441	0.22934786	0.579273605
AOY55_RS05665	phosphopyruvate hydratase	11788.44315	1.460616123	0.754600297	1.935615621	0.052914796	0.347795857
AOY55_RS05670	YgcG family protein	12.08134354	0.358940628	1.078726143	0.332744905	0.73932685	0.874086578
AOY55_RS05675	hypothetical protein	0.44345791	-2.108850536	2.708616041	-0.778571235	0.436232329	NA
AOY55_RS05680	7-carboxy-7-deazaguanine synthase QueE	166.4362568	-0.233273873	0.760709863	-0.306652884	0.759107596	0.883675428
AOY55_RS05685	LacI family DNA-binding transcriptional regulator	105.2454371	-2.404373357	0.9682672	-2.483171338	0.013021844	0.143959937
AOY55_RS05690	sucrose-6-phosphate hydrolase	40.16214899	-1.196909847	1.188307376	-1.007239264	0.313819809	0.629208557
AOY55_RS05695	sucrose-specific PTS transporter subunit IIBC	27.84177909	-0.837349502	1.356104767	-0.617466675	0.536926955	0.756545778
AOY55_RS05700	carbohydrate porin	24.85837164	-3.094727331	1.094300076	-2.82804269	0.004683356	0.072976724
AOY55_RS05705	aminoimidazole riboside kinase	10.09581709	-1.720260411	1.505397607	-1.142728275	0.253151426	0.592953754
AOY55_RS05710	FGGY-family carbohydrate kinase	55.44089488	0.833483446	0.742783551	1.122108109	0.261816477	0.597440004
AOY55_RS05715	MFS transporter	27.98260788	1.110988842	0.80441034	1.38112203	0.167241443	0.538030456
AOY55_RS05720	SDR family oxidoreductase	44.65490796	0.559395659	0.825959503	0.677267659	0.498236147	0.740485052
AOY55_RS05725	FAD-binding oxidoreductase	66.82910506	0.642190922	0.712633381	0.901151895	0.367507564	0.657623627
AOY55_RS05730	MFS transporter	10.2416355	0.468634139	0.743252189	0.630518343	0.528355505	0.755698373
AOY55_RS05735	electron transfer flavoprotein subunit beta/FixA family protein	15.08873359	0.128152845	0.870133068	0.147279594	0.882911339	0.947170438
AOY55_RS05740	electron transfer flavoprotein subunit alpha/FixB family protein	17.43209787	0.418280369	0.74247099	0.563362575	0.573188016	0.778284326
AOY55_RS05745	glycerol-3-phosphate responsive antiterminator	12.69864666	1.092689267	0.92232737	1.184708708	0.236132638	0.582107579
AOY55_RS05750	ferredoxin family protein	5.771231784	1.284766681	1.109119306	1.158366529	0.246714492	0.590447251
AOY55_RS05755	FAD-dependent oxidoreductase	68.01056052	0.459599638	0.770165246	0.596754581	0.550671246	0.765334122
AOY55_RS05760	6-carboxytetrahydropterin synthase QueD	87.28883032	0.332733382	0.658577784	0.505230195	0.613397165	0.797178761
AOY55_RS05765	NADPH-dependent assimilatory sulfite reductase flavoprotein subunit	80.36865704	0.925456891	0.740634628	1.249545804	0.211465512	0.572083563
AOY55_RS05770	assimilatory sulfite reductase (NADPH) hemoprotein subunit	93.18882198	0.893772408	0.710457788	1.25802324	0.208383352	0.570016654
AOY55_RS05775	phosphoadenosine phosphosulfate reductase	100.5214222	2.003455564	0.930700089	2.152632827	0.031347546	0.255643636
AOY55_RS05780	Hok/Gef family protein	286.3167681	-0.073811071	0.755366707	-0.097715547	0.92215817	0.967157716
AOY55_RS05785	alkaline phosphatase isozyme conversion aminopeptidase	151.3656184	0.410528144	0.718650737	0.571248484	0.567831217	0.775209267
AOY55_RS05790	sulfate adenylyltransferase subunit CysD	111.1894708	3.009398404	0.852633601	3.529532967	0.000416294	0.01227223
AOY55_RS05795	sulfate adenylyltransferase subunit CysN	181.402412	1.94727283	0.855983375	2.27489562	0.022912192	0.212514201
AOY55_RS05800	adenylyl-sulfate kinase	31.26509453	1.304815572	0.87033136	1.499217001	0.133817346	0.502448434
AOY55_RS05805	DUF3561 family protein	39.12440576	0.823661338	0.899457723	0.91573102	0.359807991	0.651927851
AOY55_RS05810	cell division protein FtsB	177.5780279	0.514707732	0.692640906	0.743109059	0.457415656	0.71867465
AOY55_RS05815	2-C-methyl-D-erythritol 4-phosphate cytidylyltransferase	261.8848375	0.939511641	0.73674698	1.275216141	0.20223275	0.562479585
AOY55_RS05820	2-C-methyl-D-erythritol 2,4-cyclodiphosphate synthase	145.4252741	0.91329768	0.750496252	1.216925038	0.223632738	0.576748843
AOY55_RS05825	tRNA pseudouridine(13) synthase TruD	499.456435	0.993029575	0.69961377	1.419396841	0.155783353	0.524817671
AOY55_RS05830	5'/3'-nucleotidase SurE	377.465278	0.977890083	0.674714662	1.449338719	0.147243013	0.518757627
AOY55_RS05835	protein-L-isoaspartate O-methyltransferase	239.9002811	0.892463338	0.68518573	1.302513024	0.192741069	0.5564626
AOY55_RS05840	murein hydrolase activator NlpD	2120.259981	-0.025899563	0.708227729	-0.036569541	0.97082823	0.984295553
AOY55_RS05845	RNA polymerase sigma factor RpoS	2935.589441	0.034128406	0.714258784	0.04778157	0.961890325	0.982610042
AOY55_RS05850	flavodoxin family protein	71.10752528	0.150114561	0.743835127	0.201811605	0.840064009	0.924997895
AOY55_RS05855	MBL fold metallo-hydrolase	16.26839621	-0.027357006	0.756532062	-0.036161067	0.97115393	0.984295553
AOY55_RS05860	GntP family transporter	73.02840285	0.719629049	0.755554753	0.952451223	0.340868192	0.643738919
AOY55_RS05865	HPr family phosphocarrier protein	94.24458365	0.331977456	0.710770025	0.467067327	0.640451709	0.814826883
AOY55_RS05870	aldolase	72.11098337	-0.200624828	0.789176985	-0.254220323	0.799325351	0.904114113
AOY55_RS05875	3-oxo-tetronate kinase	194.8268207	0.132293557	0.742595735	0.17815017	0.858605042	0.935531848
AOY55_RS05880	L-threonate dehydrogenase	111.3637719	0.069519084	0.704519458	0.098675889	0.921395613	0.966930331
AOY55_RS05885	DNA-binding transcriptional repressor YgbI	111.6131001	-0.079618094	0.746649334	-0.106633851	0.915079463	0.964067746
AOY55_RS05890	protein-serine/threonine phosphatase	24.32836546	0.208155782	0.780621024	0.266654082	0.789735512	0.899547066
AOY55_RS05895	DNA mismatch repair protein MutS	932.7776059	0.910968373	0.692510602	1.315457656	0.18835614	0.553136238
AOY55_RS05900	nitrous oxide-stimulated promoter family protein	59.3974935	1.617530455	0.760285841	2.127529368	0.033376124	0.265245953
AOY55_RS05905	TOBE domain-containing protein	270.8263055	1.896772773	0.722987973	2.623519124	0.008702656	0.110673514
AOY55_RS05910	formate hydrogenlyase transcriptional activator FlhA	358.0288386	1.772323965	0.74943308	2.364886223	0.018035611	0.178839477
AOY55_RS05915	hydrogenase maturation carbamoyl dehydratase HypE	612.5805263	1.95058516	0.754023301	2.586903029	0.009684284	0.117421444
AOY55_RS05920	hydrogenase formation protein HypD	667.1041253	1.990443996	0.781765715	2.546087602	0.010893785	0.125077848
AOY55_RS05925	hydrogenase 3 maturation protein HypC	96.11486949	1.90886259	0.80561575	2.369445469	0.017814782	0.177456378
AOY55_RS05930	hydrogenase nickel incorporation protein HypB	755.7659613	2.170843307	0.805500248	2.695025001	0.007038335	0.095190415
AOY55_RS05935	hydrogenase maturation nickel metallochaperone HypA	151.6261415	2.343688703	0.874404703	2.680324904	0.007355073	0.098739029
AOY55_RS05940	formate hydrogenlyase regulator HycA	407.303615	2.750345769	1.067773001	2.575777591	0.010001496	0.117936555
AOY55_RS05945	formate hydrogenlyase subunit HycB	600.6678567	2.483593157	1.087597009	2.283560121	0.022397396	0.208803072
AOY55_RS05950	formate hydrogenlyase subunit 3	1246.485289	2.461099985	0.954218004	2.579179992	0.009903517	0.117721638
AOY55_RS05955	formate hydrogenlyase subunit HycD	567.0270505	2.404379396	0.978345476	2.457597499	0.013986984	0.151804006
AOY55_RS05960	formate hydrogenlyase subunit HycE	1355.840693	2.445854906	0.994478627	2.459434361	0.013915614	0.151406046
AOY55_RS05965	formate hydrogenlyase subunit HycF	401.1962983	2.400022903	1.073240043	2.236240549	0.025336018	0.226055314
AOY55_RS05970	formate hydrogenlyase subunit HycG	505.0181633	2.477607326	0.976840406	2.536348119	0.011201532	0.128273712
AOY55_RS05975	formate hydrogenlyase assembly protein HycH	241.6535871	2.287925629	1.010845433	2.26337831	0.023612379	0.216885912
AOY55_RS05980	hydrogenase maturation peptidase HycI	379.3568567	2.149167504	0.900513157	2.386603113	0.017004838	0.171740991
AOY55_RS05985	6-phospho-beta-glucosidase AscB	98.51479504	-0.595659348	0.874329814	-0.681275347	0.495697279	0.738928479
AOY55_RS05990	PTS cellobiose/arbutin/salicin transporter subunit IIBC	89.14679107	-0.734051476	0.837378021	-0.876607049	0.380700109	0.66729592
AOY55_RS05995	DNA-binding transcriptional regulator AscG	69.79297607	-0.20507863	0.791565051	-0.259079945	0.795573558	0.902492836
AOY55_RS06000	electron transport protein HydN	453.4058101	2.361538472	1.000809142	2.359629197	0.01829321	0.179759627
AOY55_RS06005	carbamoyltransferase HypF	754.7861278	2.19627977	0.884743181	2.482392423	0.013050347	0.143959937
AOY55_RS06010	NADH:flavorubredoxin reductase NorW	60.5831183	1.018676351	0.737843714	1.38061263	0.167398098	0.538030456
AOY55_RS06015	anaerobic nitric oxide reductase flavorubredoxin	50.3662356	0.460112402	0.845297577	0.54432003	0.586221266	0.783363977
AOY55_RS06020	nitric oxide reductase transcriptional regulator NorR	123.5298631	0.573015252	0.663886898	0.863121797	0.388070505	0.673138285
AOY55_RS06025	arabinose-5-phosphate isomerase GutQ	235.4164473	1.466826956	0.700657699	2.093500089	0.036304536	0.279243225
AOY55_RS06030	glucitol operon DNA-binding transcriptional repressor SrlR	122.7973536	1.422726635	0.721130346	1.972911893	0.048505601	0.332209262
AOY55_RS06035	transcriptional regulator GutM	33.36072683	0.969672544	0.817998822	1.185420466	0.235851244	0.582107579
AOY55_RS06040	sorbitol-6-phosphate dehydrogenase	347.0200765	2.409476341	0.750336944	3.211192467	0.001321854	0.028550731
AOY55_RS06045	PTS glucitol/sorbitol transporter subunit IIA	85.89337858	2.388814303	0.742682182	3.216469116	0.001297785	0.028442234
AOY55_RS06050	PTS glucitol/sorbitol transporter subunit IIB	378.5839574	2.084528324	0.805849456	2.586746579	0.009688682	0.117421444
AOY55_RS06055	PTS glucitol/sorbitol transporter subunit IIC	250.3220913	2.38926604	0.757495561	3.154165069	0.00160958	0.032512029
AOY55_RS06060	lytic murein transglycosylase B	256.3442008	0.834694122	0.69471194	1.201496727	0.229558575	0.579273605
AOY55_RS06065	nicotinamide-nucleotide amidase	165.079577	0.678824635	0.698679048	0.971582927	0.331258079	0.637350789
AOY55_RS06070	recombinase RecA	786.503516	0.331520887	0.659419599	0.502746488	0.615142521	0.798532228
AOY55_RS06075	recombination regulator RecX	66.27023461	0.164846794	0.758379543	0.217367142	0.827922236	0.91890733
AOY55_RS06080	alanine--tRNA ligase	4455.873347	1.066200759	0.739140033	1.442488177	0.149164704	0.519812784
AOY55_RS06085	carbon storage regulator CsrA	534.2499254	0.467862682	0.69727471	0.670987596	0.502228431	0.742787338
AOY55_RS06115	fructose-1-phosphate/6-phosphogluconate phosphatase	184.8532836	0.483249899	0.733079469	0.659205337	0.50976392	0.747881378
AOY55_RS06120	YqaA family protein	170.718984	0.876144407	0.713060235	1.228710233	0.219180468	0.57540531
AOY55_RS06125	glutamate--cysteine ligase	1012.205409	0.833926502	0.7329982	1.137692429	0.255248936	0.594899096
AOY55_RS06130	S-ribosylhomocysteine lyase	551.7089527	1.298075578	0.719482368	1.804179833	0.07120312	0.40215314
AOY55_RS06135	ATP-binding protein	52.60361058	-0.80312201	1.049209926	-0.765454072	0.444001205	0.712401956
AOY55_RS06140	RNA ligase family protein	38.2076201	-1.685190982	1.072385162	-1.571441905	0.116080039	0.480077234
AOY55_RS06145	multidrug efflux MFS transporter permease subunit EmrB	396.2565738	1.517088234	0.721550223	2.10254004	0.035505996	0.275645304
AOY55_RS06150	multidrug efflux MFS transporter periplasmic adaptor subunit EmrA	582.6181017	1.366453675	0.737677859	1.852371814	0.06397245	0.38078008
AOY55_RS06155	multidrug efflux transporter EmrAB transcriptional repressor EmrR	660.431276	1.12836581	0.742017491	1.520672793	0.12834197	0.494660789
AOY55_RS06160	L-valine transporter subunit YgaH	80.3805603	1.147615166	0.699675398	1.64021083	0.100961338	0.461250596
AOY55_RS06165	L-valine exporter subunit YgaZ	251.3942144	0.996941785	0.702612937	1.418906104	0.155926392	0.524817671
AOY55_RS06170	MFS transporter	154.6400933	-0.778275633	0.84976499	-0.915871615	0.359734236	0.651927851
AOY55_RS06175	glycine betaine/L-proline ABC transporter substrate-binding protein ProX	702.15088	-0.337804522	0.764770141	-0.441707258	0.658701057	0.826300006
AOY55_RS06180	glycine betaine/L-proline ABC transporter permease ProW	652.3545915	-0.362421257	0.768201496	-0.4717789	0.637084613	0.813757959
AOY55_RS06185	glycine betaine/L-proline ABC transporter ATP-binding protein ProV	1353.254501	-0.739428307	0.739463272	-0.999952716	0.317333391	0.63154239
AOY55_RS06190	class 1b ribonucleoside-diphosphate reductase subunit beta	97.96514975	-0.292662871	0.70360269	-0.41594905	0.677447286	0.835862239
AOY55_RS06195	class 1b ribonucleoside-diphosphate reductase subunit alpha	331.7867685	-0.12331518	0.71853461	-0.171620375	0.863735988	0.936268352
AOY55_RS06200	class Ib ribonucleoside-diphosphate reductase assembly flavoprotein NrdI	72.6134451	-0.23184388	0.735125367	-0.315380057	0.752473107	0.881254203
AOY55_RS06205	glutaredoxin-like protein NrdH	63.72008519	0.253660075	0.760291381	0.333635343	0.738654745	0.873984291
AOY55_RS06210	carboxymuconolactone decarboxylase family protein	48.05909513	-0.029434202	0.819356931	-0.03592354	0.971343325	0.984295553
AOY55_RS06215	PLP-dependent aminotransferase family protein	94.27233633	-0.060716282	0.829927415	-0.073158545	0.941679955	0.972898329
AOY55_RS06220	DUF883 domain-containing protein	81.7105252	-1.051223354	0.789625002	-1.331294415	0.183092155	0.547987227
AOY55_RS06225	DUF2002 family protein	109.073819	-1.338873415	0.764231157	-1.75192205	0.079787212	0.418760298
AOY55_RS06230	L-alanine exporter AlaE	147.7555654	-0.93360037	0.891527226	-1.047192214	0.295010935	0.619370074
AOY55_RS06235	DNA-binding protein StpA	1106.375089	1.88840086	0.72083914	2.619725753	0.00880005	0.110673514
AOY55_RS06240	thiosulfate sulfurtransferase YgaP	39.95818516	0.241180397	0.857962244	0.281108404	0.778627255	0.89253969
AOY55_RS06245	metalloregulator ArsR/SmtB family transcription factor	14.62002872	0.185922482	0.829057186	0.224257729	0.822556766	0.915514074
AOY55_RS06250	YqaE/Pmp3 family membrane protein	10.89818789	-0.365529342	0.898422743	-0.406856733	0.684113216	0.839655137
AOY55_RS06255	potassium binding protein Kbp	199.481343	0.71967743	0.755109349	0.953077102	0.340551007	0.643726015
AOY55_RS06260	DNA-binding transcriptional regulator CsiR	55.34494969	0.606727719	0.772201906	0.785711242	0.432036675	0.704849906
AOY55_RS06265	GABA permease	23.83435046	-0.050945752	0.808234891	-0.06303335	0.949739948	0.976646693
AOY55_RS06270	4-aminobutyrate--2-oxoglutarate transaminase	79.22407512	0.418825701	0.758783932	0.551969649	0.580969148	0.781805346
AOY55_RS06275	NADP-dependent succinate-semialdehyde dehydrogenase	79.40171566	0.524718195	0.71972725	0.729051451	0.465970191	0.72298291
AOY55_RS06280	L-2-hydroxyglutarate oxidase	31.89862517	0.320518025	0.892487235	0.359128974	0.719498607	0.862646997
AOY55_RS06285	glutarate dioxygenase GlaH	22.88802902	0.740097324	0.896116827	0.825893791	0.408864343	0.68557845
AOY55_RS06295	SsrA-binding protein SmpB	367.9813681	0.754986952	0.721256722	1.046765915	0.295207555	0.619370074
AOY55_RS06300	type II toxin-antitoxin system toxin RatA	231.4328074	0.619057606	0.696146489	0.889263419	0.373861527	0.662137199
AOY55_RS06305	RnfH family protein	63.65457593	0.479778997	0.688920627	0.696421298	0.486165029	0.734389685
AOY55_RS06310	outer membrane protein assembly factor BamE	401.5006406	0.51920092	0.726350361	0.714807823	0.474727801	0.725939742
AOY55_RS06315	DNA repair protein RecN	190.7485828	-0.304407724	0.75403561	-0.403704706	0.686429879	0.841735121
AOY55_RS06320	NAD(+) kinase	192.5180264	0.638734704	0.760067607	0.840365644	0.400703406	0.681238463
AOY55_RS06325	nucleotide exchange factor GrpE	1007.973014	1.027659149	0.714450986	1.438389995	0.15032343	0.520524702
AOY55_RS06330	HlyC/CorC family transporter	294.6078097	0.384995484	0.738651344	0.521214084	0.602217644	0.790439298
AOY55_RS06335	inner membrane protein YpjD	262.060221	0.583899649	0.724998272	0.805380746	0.420599999	0.695031012
AOY55_RS06340	signal recognition particle protein	1017.179704	0.475208901	0.69238772	0.68633352	0.492502816	0.737402123
AOY55_RS06345	30S ribosomal protein S16	2098.745266	0.917415183	0.71540495	1.282371869	0.199712227	0.561071763
AOY55_RS06350	ribosome maturation factor RimM	5913.431313	0.985233591	0.720062913	1.36826043	0.171230572	0.538030456
AOY55_RS06355	tRNA (guanosine(37)-N1)-methyltransferase TrmD	6570.042244	0.989380667	0.744438792	1.329028898	0.183838436	0.548082655
AOY55_RS06360	50S ribosomal protein L19	2976.100067	1.105559716	0.69984124	1.579729306	0.114168871	0.478198882
AOY55_RS06365	OmpA family protein	67.53252444	0.228773446	0.819976706	0.278999933	0.780244877	0.893493017
AOY55_RS06370	diguanylate cyclase DgcN	98.48898953	0.023431244	0.841304784	0.027851077	0.977780928	0.988428682
AOY55_RS06375	YfiR family protein	130.0325051	-0.154775056	0.815340023	-0.189828847	0.84944325	0.92931818
AOY55_RS06380	DUF2799 domain-containing protein	26.84599507	0.095074454	0.900815112	0.105542695	0.915945194	0.964304809
AOY55_RS06385	3-deoxy-7-phosphoheptulonate synthase AroF	318.4573391	0.175468726	0.770392925	0.227765235	0.819828755	0.913912455
AOY55_RS06390	bifunctional chorismate mutase/prephenate dehydrogenase	236.109474	0.339330185	0.681746902	0.497736306	0.618669914	0.80062125
AOY55_RS06395	bifunctional chorismate mutase/prephenate dehydratase	327.5119714	0.149894582	0.718140469	0.208725993	0.834662148	0.92344207
AOY55_RS06400	pheA operon leader peptide PheL	2.257593964	-1.755960752	1.179695514	-1.48848642	0.136622661	0.507729425
AOY55_RS06405	ribosome-associated translation inhibitor RaiA	2233.798106	0.140517845	0.745789048	0.188415001	0.850551341	0.929830995
AOY55_RS06410	outer membrane protein assembly factor BamD	921.3917305	0.659143062	0.727360314	0.906212573	0.364823349	0.655300236
AOY55_RS06415	23S rRNA pseudouridine(1911/1915/1917) synthase RluD	367.138865	0.66652568	0.708143214	0.941230061	0.346586975	0.646774582
AOY55_RS06420	purine nucleoside phosphorylase YfiH	184.9696753	0.655460628	0.709178802	0.92425299	0.355354612	0.649911014
AOY55_RS06425	ATP-dependent chaperone ClpB	3674.88363	0.791635106	0.781463155	1.013016546	0.311052258	0.628982405
AOY55_RS06450	IS3-like element IS1397 family transposase	585.4218703	1.588831815	0.768050097	2.068656488	0.038578333	0.287230832
AOY55_RS06455	transposase	88.77158012	-0.180913403	1.009736162	-0.179168985	0.857805016	0.935416967
AOY55_RS06460	alpha-ketoglutarate permease	98.69645297	1.158907855	0.71916352	1.611466409	0.107078103	0.473302649
AOY55_RS06465	YfiM family lipoprotein	16.93304973	0.60187763	0.804266981	0.748355513	0.454245748	0.717218729
AOY55_RS06470	CDP-diacylglycerol--serine O-phosphatidyltransferase	905.0910034	0.509261895	0.690792827	0.73721364	0.46099244	0.719387232
AOY55_RS06480	protein lysine acetyltransferase	294.911285	0.094531425	0.725917973	0.130223287	0.896389771	0.954122608
AOY55_RS06485	tRNA-uridine aminocarboxypropyltransferase	116.2583353	-0.370379688	0.756431652	-0.489640653	0.624388204	0.803600511
AOY55_RS06490	thioredoxin TrxC	610.2187712	-0.076896236	0.742401309	-0.103577722	0.917504468	0.965060751
AOY55_RS06495	tRNA/rRNA methyltransferase	662.3316144	0.606907002	0.67745935	0.895857444	0.370328905	0.658755762
AOY55_RS06500	uracil-DNA glycosylase	195.104441	1.012348418	0.687163737	1.473227361	0.14068974	0.511915254
AOY55_RS06505	autonomous glycyl radical cofactor GrcA	4981.674544	0.683022203	0.74216426	0.920311365	0.357410072	0.650343315
AOY55_RS06510	cysteine/O-acetylserine transporter	104.3396656	0.073406145	0.782031151	0.093866011	0.925215594	0.967812998
AOY55_RS06515	LysR family transcriptional regulator	85.63286473	-0.231509509	0.804059939	-0.287925685	0.773403625	0.88885565
AOY55_RS06520	ATP-dependent RNA helicase SrmB	780.9698227	0.681691795	0.693374331	0.983151186	0.325533035	0.63351954
AOY55_RS06525	tRNA(1)(Val) (adenine(37)-N(6))-methyltransferase TrmN	78.76223925	0.197904447	0.786396089	0.251660009	0.80130387	0.905451546
AOY55_RS06530	L-aspartate oxidase	116.4717416	-0.523505607	0.762017861	-0.686999129	0.492083277	0.737279993
AOY55_RS06535	rpoE leader peptide RseD	32.99139826	0.150868486	0.78766097	0.191539877	0.848102641	0.928806161
AOY55_RS06540	RNA polymerase sigma factor RpoE	1189.355883	-0.233619146	0.719385912	-0.324748013	0.745371793	0.876598914
AOY55_RS06545	anti-sigma-E factor RseA	1352.997494	-0.362830689	0.724095054	-0.501081574	0.616313714	0.79957604
AOY55_RS06550	sigma-E factor regulatory protein RseB	706.1861783	0.09978796	0.732620075	0.136206969	0.891657666	0.952338408
AOY55_RS06555	SoxR-reducing system protein RseC	168.5763654	0.008706477	0.731881778	0.011896016	0.990508577	0.994455388
AOY55_RS06560	translation elongation factor 4	1532.855496	0.525804713	0.697773779	0.753546105	0.451121817	0.715465099
AOY55_RS06565	signal peptidase I	688.0678576	0.580100241	0.739612245	0.784330227	0.432846367	0.704849906
AOY55_RS06570	ribonuclease III	706.6071789	0.603562753	0.728137106	0.828913605	0.407153297	0.684814893
AOY55_RS06575	GTPase Era	737.8837074	0.744004438	0.710805974	1.046705382	0.295235481	0.619370074
AOY55_RS06580	DNA repair protein RecO	252.1604299	0.647625199	0.6807592	0.951327869	0.341437964	0.644052675
AOY55_RS06585	pyridoxine 5'-phosphate synthase	348.6585773	1.308402204	0.730157134	1.791946067	0.073141606	0.408600289
AOY55_RS06590	holo-ACP synthase	100.9600463	1.253344455	0.704042918	1.780210301	0.07504155	0.413391772
AOY55_RS06595	type I toxin-antitoxin system toxin ShoB	38.84546002	-0.112797743	0.845212199	-0.13345494	0.893833598	0.95332629
AOY55_RS06600	YfhL family 4Fe-4S dicluster ferredoxin	59.10497811	-0.599823433	0.727995175	-0.823938747	0.409974363	0.68664804
AOY55_RS06605	tyrosine-type recombinase/integrase	0.703767388	2.395361167	2.608328362	0.91835108	0.358435093	NA
AOY55_RS06610	helix-turn-helix domain-containing protein	0	NA	NA	NA	NA	NA
AOY55_RS06615	DEAD/DEAH box helicase	0.273315359	-0.020587134	2.959529894	-0.006956218	0.994449786	NA
AOY55_RS06620	hypothetical protein	0.100600223	-0.097915437	2.967484825	-0.032996104	0.973677695	NA
AOY55_RS06625	VRR-NUC domain-containing protein	0.134061242	0.298344925	2.96581147	0.100594703	0.919872201	NA
AOY55_RS06630	ATP-binding protein	0.305309654	0.823798261	2.962150364	0.278108185	0.780929313	NA
AOY55_RS06635	DNA polymerase	0.167084533	0.653377597	2.963518644	0.220473591	0.825502338	NA
AOY55_RS06640	hypothetical protein	0	NA	NA	NA	NA	NA
AOY55_RS06645	DUF2815 family protein	0.483027418	1.093294882	2.885416535	0.378903659	0.704759407	NA
AOY55_RS06650	DUF2800 domain-containing protein	0.415886809	1.619712692	2.952956807	0.548505379	0.583344937	NA
AOY55_RS06655	hypothetical protein	0.223458567	-0.368697464	2.965337542	-0.124335749	0.901049443	NA
AOY55_RS06660	hypothetical protein	0	NA	NA	NA	NA	NA
AOY55_RS06665	hypothetical protein	0.559665204	-2.098047119	2.960392531	-0.70870572	0.478507115	NA
AOY55_RS06670	S24 family peptidase	0.306460912	0.836229564	2.962039063	0.282315508	0.777701595	NA
AOY55_RS06675	helix-turn-helix transcriptional regulator	0	NA	NA	NA	NA	NA
AOY55_RS06680	VapE domain-containing protein	0.09109659	-0.301892113	2.968278961	-0.101706112	0.918989951	NA
AOY55_RS06685	antiterminator Q family protein	0	NA	NA	NA	NA	NA
AOY55_RS06690	phage holin, lambda family	1.411978666	-1.693804083	1.783331163	-0.949797838	0.342214985	NA
AOY55_RS06695	glycoside hydrolase family protein	17.32738229	-1.889286366	0.787049491	-2.400467045	0.016374165	0.168890029
AOY55_RS06700	hypothetical protein	0.5371768	2.004701302	2.948752267	0.679847312	0.496601146	NA
AOY55_RS06705	terminase small subunit	0.104427833	0.106319845	2.966788806	0.035836675	0.97141259	NA
AOY55_RS06710	hypothetical protein	0.913820436	1.674368467	2.333953742	0.717395738	0.473129949	NA
AOY55_RS06715	DUF1073 domain-containing protein	0.307571833	1.286340567	2.957004044	0.435014815	0.663551674	NA
AOY55_RS06720	phage minor head protein	0	0	0	0	1	NA
AOY55_RS06725	DUF2213 domain-containing protein	0.759507321	2.513219306	2.943797136	0.853733865	0.393252466	NA
AOY55_RS06730	hypothetical protein	0	0	0	0	1	NA
AOY55_RS06735	major capsid family protein	0.326670514	1.366280858	2.956005097	0.462205177	0.643934191	NA
AOY55_RS06740	hypothetical protein	0	0	0	0	1	NA
AOY55_RS06745	DUF4054 domain-containing protein	0.367168301	1.475124268	2.954709854	0.49924505	0.617606761	NA
AOY55_RS06750	hypothetical protein	0	0	0	0	1	NA
AOY55_RS06755	hypothetical protein	0.650899524	0.932577644	2.91931117	0.319451264	0.749384342	NA
AOY55_RS06760	hypothetical protein	0	0	0	0	1	NA
AOY55_RS06765	DUF3383 family protein	0.053811585	-0.498483552	2.968985665	-0.167896921	0.866664372	NA
AOY55_RS06770	DUF3277 family protein	0.123130868	0.389607983	2.965323264	0.13138803	0.895468357	NA
AOY55_RS06775	phage tail assembly chaperone	0	0	0	0	1	NA
AOY55_RS06780	hypothetical protein	0.448761257	1.741910296	2.951603345	0.590157312	0.555085188	NA
AOY55_RS06785	lytic transglycosylase	0.074762567	-0.003800555	2.967152507	-0.001280876	0.998978009	NA
AOY55_RS06790	phage baseplate protein	0.191165437	0.720725042	2.963044757	0.243237987	0.807821041	NA
AOY55_RS06795	hypothetical protein	0	0	0	0	1	NA
AOY55_RS06800	hypothetical protein	0.388598064	1.195970256	2.825671982	0.423251624	0.672111685	NA
AOY55_RS06805	hypothetical protein	0	NA	NA	NA	NA	NA
AOY55_RS06810	DUF2335 domain-containing protein	0.285575345	0.59300743	2.963947138	0.200073551	0.841423058	NA
AOY55_RS06815	Gp138 family membrane-puncturing spike protein	0	0	0	0	1	NA
AOY55_RS06820	hypothetical protein	0	0	0	0	1	NA
AOY55_RS06825	baseplate J/gp47 family protein	0	0	0	0	1	NA
AOY55_RS06830	DUF2612 domain-containing protein	0.041771133	-0.498483552	2.968985665	-0.167896921	0.866664372	NA
AOY55_RS06835	hypothetical protein	0.057698632	-0.744382675	2.967040047	-0.250883932	0.801903847	NA
AOY55_RS06840	tail fiber assembly protein	0.565336863	-2.742387956	2.510321157	-1.092445064	0.274637525	NA
AOY55_RS06845	tail fiber assembly protein	21.50141496	-0.675947916	0.949657206	-0.711780959	0.476600426	0.727331013
AOY55_RS06850	phage tail protein	3.922561037	-0.189519889	1.096616206	-0.17282244	0.862790998	0.935941602
AOY55_RS06855	recombinase family protein	0.417843636	-2.585154644	2.735945965	-0.944885125	0.344717527	NA
AOY55_RS06860	hypothetical protein	0.125750279	0.106319845	2.966788806	0.035836675	0.97141259	NA
AOY55_RS06865	MurR/RpiR family transcriptional regulator	109.1538037	0.878861964	0.704755511	1.247045183	0.212380931	0.572083563
AOY55_RS06870	phosphatidylglycerophosphatase C	88.51164733	0.073370999	0.854191747	0.085895233	0.931549701	0.96996982
AOY55_RS06875	tRNA adenosine(34) deaminase TadA	82.14485269	0.231622886	0.760451384	0.304586054	0.760681443	0.884084479
AOY55_RS06880	membrane-bound lytic murein transglycosylase MltF	160.789175	-0.061215765	0.743593183	-0.082324268	0.934388857	0.971463845
AOY55_RS06885	phosphoribosylformylglycinamidine synthase	1691.938096	1.420103653	0.757756949	1.874088591	0.060918216	0.372249544
AOY55_RS06890	two component system sensor histidine kinase QseE/GlrK	176.3465042	0.070184149	0.727028538	0.096535617	0.923095187	0.967348252
AOY55_RS06895	two-component system QseEF-associated lipoprotein QseG	156.8348234	0.579469659	0.676116211	0.8570563	0.39141377	0.675129207
AOY55_RS06900	two-component system response regulator GlrR	172.0277401	0.65588456	0.744749257	0.880678369	0.378491928	0.6658085
AOY55_RS06905	nitrogen regulatory protein P-II	258.4132087	1.035320607	0.734718695	1.409138781	0.158794136	0.52806312
AOY55_RS06910	NO-inducible flavohemoprotein	644.8863326	1.35793237	0.765085347	1.77487698	0.075918202	0.414557091
AOY55_RS06915	serine hydroxymethyltransferase	3050.386776	1.33385254	0.76473089	1.744211668	0.081122187	0.419553975
AOY55_RS06920	ROK family protein	64.64900671	0.314740434	0.821999389	0.38289619	0.701796736	0.851516216
AOY55_RS06925	DUF5107 domain-containing protein	88.70363632	1.387978508	0.787152551	1.763290364	0.07785153	0.416907927
AOY55_RS06930	substrate-binding domain-containing protein	7.192555536	-0.846632507	0.916138382	-0.924131685	0.355417758	0.649911014
AOY55_RS06935	sugar ABC transporter ATP-binding protein	29.42223373	0.839414638	0.782806188	1.07231477	0.283578675	0.613390234
AOY55_RS06940	ABC transporter permease	11.20899457	0.96529267	0.951261535	1.014750029	0.310225	0.62837125
AOY55_RS06945	zinc-binding dehydrogenase	29.60574688	1.989051991	0.84286198	2.359878649	0.018280914	0.179759627
AOY55_RS06950	aldose 1-epimerase	26.86336742	1.64013937	0.79236517	2.069928655	0.038459026	0.287186881
AOY55_RS06955	DoxX family protein	53.31605439	1.400934325	0.784304932	1.786211291	0.074065054	0.411271444
AOY55_RS06960	3-phenylpropionate MFS transporter	102.4225328	0.098307428	0.675473789	0.145538479	0.884285737	0.948411669
AOY55_RS06965	stationary phase inducible protein CsiE	61.2514195	0.19840645	0.79694837	0.248957721	0.803393486	0.906909645
AOY55_RS06970	alpha/beta hydrolase	30.04361236	-0.678261195	0.890138893	-0.761972317	0.446076526	0.713599609
AOY55_RS06975	inositol-1-monophosphatase	1947.951647	0.264818114	0.75872116	0.349032197	0.727065138	0.868615881
AOY55_RS06980	tRNA (cytosine(32)/uridine(32)-2'-O)-methyltransferase TrmJ	660.9657002	0.185604758	0.729612906	0.254387987	0.799195831	0.904114113
AOY55_RS06985	Fe-S cluster assembly transcriptional regulator IscR	770.304884	-0.811767052	0.719412759	-1.128374555	0.259161769	0.59637121
AOY55_RS06990	cysteine desulfurase	2131.537484	0.203516451	0.673823673	0.302032208	0.762627511	0.884556437
AOY55_RS06995	Fe-S cluster assembly scaffold IscU	423.3935692	0.372477289	0.722063446	0.515851192	0.605958345	0.794053707
AOY55_RS07000	iron-sulfur cluster assembly protein IscA	635.8506307	0.492766216	0.709677097	0.694352711	0.487461042	0.734389685
AOY55_RS07005	co-chaperone HscB	342.7968438	0.656689415	0.71602832	0.917127712	0.359075721	0.651412628
AOY55_RS07010	Fe-S protein assembly chaperone HscA	1158.216268	0.762580685	0.719420623	1.059992807	0.289147872	0.615992268
AOY55_RS07015	ISC system 2Fe-2S type ferredoxin	230.8009691	0.848044642	0.712825922	1.189693887	0.234166729	0.582095113
AOY55_RS07020	Fe-S cluster assembly protein IscX	98.36130701	0.871483185	0.742141951	1.17428099	0.240282495	0.587449541
AOY55_RS07025	aminopeptidase PepB	350.0828369	0.810044045	0.688133785	1.177160696	0.239131373	0.585811444
AOY55_RS07030	enhanced serine sensitivity protein SseB	223.5031241	0.968231623	0.702033992	1.379180543	0.167839095	0.538030456
AOY55_RS07035	3-mercaptopyruvate sulfurtransferase	315.8811783	0.544605698	0.710822857	0.766162333	0.443579718	0.712401956
AOY55_RS07040	alpha2-macroglobulin	624.1518723	0.449615705	0.753682162	0.596558771	0.550802004	0.765334122
AOY55_RS07045	peptidoglycan glycosyltransferase PbpC	116.1156501	0.239892824	0.792461897	0.302718434	0.762104449	0.884556437
AOY55_RS07050	nucleoside-diphosphate kinase	226.6488604	0.443056589	0.693374508	0.63898598	0.522832053	0.753092191
AOY55_RS07055	bifunctional tRNA (adenosine(37)-C2)-methyltransferase TrmG/ribosomal RNA large subunit methyltransferase RlmN	780.8624303	0.44594759	0.720242242	0.619163337	0.535808762	0.756497046
AOY55_RS07060	cytoskeleton protein RodZ	806.9585242	0.491597169	0.6980419	0.704251662	0.481276063	0.730621943
AOY55_RS07065	flavodoxin-dependent (E)-4-hydroxy-3-methylbut-2-enyl-diphosphate synthase	843.3988971	0.756292974	0.676358407	1.118183741	0.263488527	0.599062242
AOY55_RS07070	histidine--tRNA ligase	1316.42197	0.717318159	0.722310013	0.993089042	0.320666564	0.632465825
AOY55_RS07075	ancillary SecYEG translocon subunit YfgM	633.8086789	0.736644251	0.703191802	1.047572297	0.294835707	0.619370074
AOY55_RS07080	outer membrane protein assembly factor BamB	1060.33536	0.710823165	0.706178138	1.006577699	0.314137756	0.629285137
AOY55_RS07085	ribosome biogenesis GTPase Der	741.9608504	0.733164956	0.70566255	1.038973877	0.298816885	0.621484887
AOY55_RS07090	zinc ribbon domain-containing protein	17.34029436	0.804370182	0.856232772	0.939429333	0.347510358	0.647113826
AOY55_RS07095	intimin-like inverse autotransporter SinH	21.55871288	-0.274875127	0.887949472	-0.309561676	0.756894303	0.883448327
AOY55_RS07100	SinI family autotransporter-associated protein	60.65829023	-0.627862824	0.820666837	-0.765064208	0.444233311	0.712401956
AOY55_RS07105	DUF823 domain-containing adhesin	472.483101	0.51466712	0.782747066	0.657513957	0.5108505	0.748686842
AOY55_RS07110	exodeoxyribonuclease VII large subunit	518.7308017	0.058558188	0.726043221	0.080653859	0.935717232	0.971495433
AOY55_RS07115	IMP dehydrogenase	2429.826412	0.787819252	0.70656784	1.114994495	0.264852781	0.599865455
AOY55_RS07120	glutamine-hydrolyzing GMP synthase	2066.79509	0.961247054	0.689094428	1.394942427	0.163033202	0.532649067
AOY55_RS07125	DUF5384 family protein	17.27231363	0.029435058	0.932802877	0.031555496	0.974826535	0.986356255
AOY55_RS07130	glycine zipper 2TM domain-containing protein	16.74285958	-1.202093788	0.885972165	-1.356807624	0.174842345	0.538275233
AOY55_RS07135	YfgG family protein	204.4290729	-0.869568118	0.812908147	-1.069700337	0.284754215	0.613390234
AOY55_RS07140	hypothetical protein	0.326373136	-0.92237436	2.562958119	-0.35988663	0.718931916	NA
AOY55_RS07145	cyclic-guanylate-specific phosphodiesterase PdeF	69.66090274	0.318091512	0.875445257	0.363348262	0.716344746	0.861016435
AOY55_RS07150	exopolyphosphatase	346.3527985	0.485004075	0.688473121	0.704463341	0.481144272	0.730621943
AOY55_RS07155	polyphosphate kinase 1	661.7662795	0.413172683	0.727447497	0.567975949	0.570051299	0.776308602
AOY55_RS07160	phosphoribosylglycinamide formyltransferase	267.6022746	1.344306516	0.736124452	1.826194624	0.067820951	0.393487777
AOY55_RS07165	phosphoribosylformylglycinamidine cyclo-ligase	347.093614	1.504747353	0.794270934	1.894501347	0.058158496	0.361460851
AOY55_RS07170	uracil phosphoribosyltransferase	878.6792142	0.785931999	0.705462708	1.114065974	0.265250885	0.599865455
AOY55_RS07175	uracil permease	381.2455294	0.984182466	0.685643548	1.435414172	0.15116911	0.520544255
AOY55_RS07180	DnaA inactivator Hda	374.4713497	0.22456729	0.743785687	0.301924726	0.762709447	0.884556437
AOY55_RS07185	arsenate reductase (glutaredoxin)	175.5580068	0.659539226	0.705625374	0.934687514	0.349949363	0.648404913
AOY55_RS07190	beta-barrel assembly-enhancing protease	429.5918252	0.834588166	0.699584438	1.192977032	0.232878368	0.582095113
AOY55_RS07195	AI-2E family transporter	231.0933583	0.731957346	0.707573244	1.034461594	0.300920422	0.622234977
AOY55_RS07200	thioredoxin-dependent thiol peroxidase	704.8247425	1.093701789	0.737744825	1.482493338	0.138209075	0.509295772
AOY55_RS07205	glycine cleavage system transcriptional repressor	309.6756645	1.117386851	0.778807215	1.434741268	0.15136084	0.520544255
AOY55_RS07210	4-hydroxy-tetrahydrodipicolinate synthase	1925.903309	0.862570986	0.72852912	1.183989717	0.236417133	0.582107579
AOY55_RS07215	outer membrane protein assembly factor BamC	1510.337731	0.795188489	0.722128168	1.10117362	0.2708211	0.604395121
AOY55_RS07220	phosphoribosylaminoimidazolesuccinocarboxamide synthase	437.3210447	1.516936522	0.764984288	1.982964285	0.047371419	0.328971565
AOY55_RS07225	neutral zinc metallopeptidase	224.6947274	1.018829246	0.747658838	1.362692706	0.172979378	0.538030456
AOY55_RS07230	tRNA cytosine(34) acetyltransferase TmcA	276.4079021	0.801237105	0.767881602	1.043438342	0.296745324	0.620066976
AOY55_RS07235	esterase	163.7755484	0.646571853	0.759771515	0.851008284	0.394764751	0.675964918
AOY55_RS07240	YpfN family protein	56.90340674	0.916972743	0.710147186	1.291243226	0.196619351	0.558860082
AOY55_RS07245	succinyl-diaminopimelate desuccinylase	381.5793324	0.899410288	0.707596853	1.271077287	0.203701155	0.564284532
AOY55_RS07250	ArsC family reductase	88.42925559	1.079483609	0.721979238	1.495172647	0.13486939	0.504813199
AOY55_RS07255	protein YpfM	86.41141932	-0.373192852	0.714629608	-0.522218571	0.601518157	0.790439298
AOY55_RS07260	multidrug efflux RND transporter permease AcrD	474.6249123	0.943625738	0.748369348	1.260909122	0.207341591	0.568765613
AOY55_RS07265	nitrate/nitrite two-component system sensor histidine kinase NarQ	307.1603426	0.488910896	0.698488376	0.699955665	0.483954992	0.732671374
AOY55_RS07270	formate-dependent uric acid utilization protein AegA	331.348609	2.128709531	0.773593716	2.751715128	0.005928407	0.083979345
AOY55_RS07275	GDP-mannose pyrophosphatase NudK	66.21140504	0.211715189	0.805295015	0.262903887	0.79262466	0.900986515
AOY55_RS07280	DUF1176 domain-containing protein	177.5477597	-1.10106252	0.755098525	-1.458170667	0.144793507	0.517610152
AOY55_RS07285	transketolase	344.4814999	-0.192469543	0.781908779	-0.24615345	0.805563449	0.908184322
AOY55_RS07290	transaldolase	212.2788994	-0.188214361	0.772956915	-0.243499162	0.807618734	0.908504238
AOY55_RS07295	NADP-dependent oxaloacetate-decarboxylating malate dehydrogenase	783.4511028	0.819102107	0.722730243	1.13334417	0.25706975	0.596364728
AOY55_RS07300	ethanolamine utilization microcompartment protein EutS	1.686939273	-3.043458026	1.529101468	-1.990357141	0.046551608	NA
AOY55_RS07305	ethanolamine utilization acetate kinase EutP	4.405662768	-0.941707373	0.991906318	-0.949391446	0.342421559	0.644624492
AOY55_RS07310	ethanolamine utilization acetate kinase EutQ	13.7216713	0.033894307	0.900210309	0.037651543	0.969965512	0.984295553
AOY55_RS07315	ethanolamine utilization cob(I)yrinic acid a,c-diamide adenosyltransferase EutT	12.72919878	0.075640547	0.944250644	0.080106429	0.936152609	0.971495433
AOY55_RS07320	phosphate acetyltransferase	16.53760555	-0.674916058	0.910976857	-0.740870696	0.458771845	0.718755722
AOY55_RS07325	ethanolamine utilization microcompartment protein EutM	12.17957743	-0.503328432	0.927397225	-0.542732304	0.587314129	0.783496268
AOY55_RS07330	ethanolamine utilization microcompartment protein EutN	1.152309834	-0.848295947	1.484318631	-0.571505288	0.567657177	NA
AOY55_RS07335	aldehyde dehydrogenase family protein	11.97051719	-0.439021484	0.866245988	-0.506809255	0.612288662	0.796723958
AOY55_RS07340	ethanolamine utilization protein EutJ	7.144186644	-0.237256773	0.803330934	-0.295341263	0.767733198	0.887782027
AOY55_RS07345	ethanolamine utilization ethanol dehydrogenase EutG	13.11250292	-0.183477336	0.79656883	-0.230334566	0.817831803	0.913742139
AOY55_RS07350	ethanolamine utilization protein EutH	19.46918738	0.517123153	0.782938245	0.660490346	0.508939211	0.747881378
AOY55_RS07355	ethanolamine ammonia-lyase reactivating factor EutA	18.52319129	0.446101308	0.868196618	0.513825209	0.607374201	0.794053707
AOY55_RS07360	ethanolamine ammonia-lyase subunit alpha	29.83398241	0.762213626	0.755644022	1.008694046	0.313121388	0.629208557
AOY55_RS07365	ethanolamine ammonia-lyase subunit beta	21.77809926	0.976758544	0.903119455	1.081538592	0.279457604	0.611446113
AOY55_RS07370	ethanolamine utilization microcompartment protein EutL	14.1493335	0.598639378	0.882156862	0.678608764	0.497385788	0.739738303
AOY55_RS07375	ethanolamine utilization microcompartment protein EutK	12.23684825	0.038376558	0.877555632	0.043731197	0.965118671	0.983145637
AOY55_RS07380	HTH-type transcriptional regulator EutR	51.91277042	-0.180684428	0.746448165	-0.242058908	0.808734518	0.908706851
AOY55_RS07385	oxygen-dependent coproporphyrinogen oxidase	198.1253226	0.046523794	0.736320114	0.063184196	0.949619829	0.976646693
AOY55_RS07390	N-acetylmuramoyl-L-alanine amidase AmiA	400.1843012	-0.005726889	0.715394932	-0.008005213	0.993612832	0.995895426
AOY55_RS07395	GNAT family acetyltransferase	58.2092831	0.322064497	0.68185373	0.472336636	0.636686524	0.813668221
AOY55_RS07400	DUF2919 domain-containing protein	64.6812652	0.816928218	0.73471064	1.111904707	0.266179125	0.599865455
AOY55_RS07405	RpoE-regulated lipoprotein	146.8644678	0.144988351	0.772359822	0.187721249	0.851095172	0.930192444
AOY55_RS07410	porphyrinogen peroxidase	465.2296693	1.389858726	0.693614651	2.003790901	0.045092464	0.317832666
AOY55_RS07415	hypothetical protein	1.941743757	0.092382172	1.201270672	0.076903711	0.938700146	0.972234755
AOY55_RS07420	PTS N-acetylmuramic acid transporter subunit IIBC	129.794024	0.889494139	0.753663665	1.180226912	0.237909978	0.584131252
AOY55_RS07425	N-acetylmuramic acid 6-phosphate etherase	113.343322	1.135535192	0.737903714	1.538866347	0.123836928	0.489402644
AOY55_RS07430	SDR family oxidoreductase UcpA	333.4603576	0.291092094	0.697927141	0.41708092	0.67661922	0.835832101
AOY55_RS07435	thiosulfate/sulfate ABC transporter substrate-binding protein CysP	89.21695556	1.755934749	0.924660484	1.899004857	0.057563837	0.360578571
AOY55_RS07440	sulfate/thiosulfate ABC transporter permease CysT	46.61973825	1.815076405	0.896827378	2.023886033	0.042981879	0.309201064
AOY55_RS07445	sulfate/thiosulfate ABC transporter permease CysW	69.40377694	1.49460034	0.827971914	1.805134104	0.071053699	0.40215314
AOY55_RS07450	sulfate/thiosulfate ABC transporter ATP-binding protein CysA	161.4807375	1.517718858	0.906353556	1.674532911	0.094025912	0.443977331
AOY55_RS07455	cysteine synthase B	132.9626463	1.210952607	0.778940927	1.554614176	0.120037985	0.483007058
AOY55_RS07460	YfeK family protein	29.96433504	0.443638089	0.754647022	0.587874961	0.556616224	0.767788994
AOY55_RS07465	pyridoxine/pyridoxal/pyridoxamine kinase	169.3012303	1.150089124	0.723388464	1.58986379	0.111865511	0.476699769
AOY55_RS07470	PTS glucose transporter subunit IIA	1858.089865	1.234963731	0.737183487	1.675246058	0.093885964	0.443796817
AOY55_RS07475	phosphoenolpyruvate-protein phosphotransferase PtsI	6011.919666	1.19240987	0.743514252	1.603748505	0.1087695	0.473614098
AOY55_RS07480	phosphocarrier protein Hpr	2530.98436	1.369558287	0.748781832	1.8290485	0.067392343	0.392567146
AOY55_RS07485	cysteine synthase A	868.9972194	1.070889448	0.802805834	1.333933315	0.182225712	0.546825039
AOY55_RS07490	sulfate transporter CysZ	218.1240396	0.464398542	0.743371795	0.624719078	0.532155449	0.756497046
AOY55_RS07495	cell division protein ZipA	1124.67227	0.827708409	0.706479459	1.171595859	0.241359351	0.588625405
AOY55_RS07500	NAD-dependent DNA ligase LigA	554.1550452	0.735293915	0.702137317	1.047222384	0.294997024	0.619370074
AOY55_RS07505	DUF3820 family protein	27.37273401	1.094360812	0.788766289	1.387433549	0.165309601	0.535843825
AOY55_RS07510	bile acid:sodium symporter family protein	161.0923599	0.753666484	0.698595186	1.078831488	0.280662855	0.611446113
AOY55_RS07515	LysR family transcriptional regulator	67.95187257	1.001978165	0.812480455	1.233233561	0.217488638	0.575092682
AOY55_RS07520	outer membrane protein OmpK	17.09086394	0.245427698	0.84954361	0.288893584	0.772662814	0.88885565
AOY55_RS07525	xanthosine phosphorylase	5.543253656	-0.101463717	1.021649472	-0.099313629	0.920889257	0.966756456
AOY55_RS07530	xanthosine/proton symporter XapB	40.44883803	-0.296770923	0.782141754	-0.379433679	0.704365845	0.852704823
AOY55_RS07535	DUF1427 family protein	1.650502911	-1.17103969	1.493332572	-0.784178764	0.432935224	NA
AOY55_RS07540	DNA-binding transcriptional regulator XapR	66.97557131	-0.02433915	0.721960121	-0.033712596	0.973106335	0.98552993
AOY55_RS07565	glutamate--tRNA ligase	1504.200173	1.016588711	0.669434593	1.518578098	0.128868727	0.494690406
AOY55_RS07570	YfeC-like transcriptional regulator	76.46074933	0.176832253	0.740584521	0.238773899	0.811280911	0.909847078
AOY55_RS07575	YfeC-like transcriptional regulator	102.2111667	0.031606556	0.719452142	0.043931422	0.964959068	0.983145637
AOY55_RS07590	sensor domain-containing phosphodiesterase	436.6355097	0.718059146	0.721343795	0.995446486	0.319519159	0.631981074
AOY55_RS07595	nucleoside permease NupC	932.0234926	0.938174226	0.720652829	1.301839371	0.192971302	0.5564626
AOY55_RS07600	Nramp family divalent metal transporter	474.2777392	-1.365997559	0.688102566	-1.985165623	0.047126048	0.328971565
AOY55_RS07605	DUF2502 domain-containing protein YpeC	118.9989306	-1.251681542	0.738391212	-1.695146856	0.090047565	0.437224041
AOY55_RS07610	ion channel protein	99.76235609	-0.063811191	0.722680363	-0.088297945	0.929639872	0.96941175
AOY55_RS07615	glucokinase	306.16393	0.868106755	0.719559084	1.206442632	0.227646866	0.579273605
AOY55_RS07620	PTS fructose transporter subunit IIB	1.607876623	1.084278296	1.587014901	0.683218725	0.494468642	NA
AOY55_RS07625	PTS fructose transporter subunit IIC	6.881781329	0.108280015	0.963991048	0.11232471	0.91056595	0.962169832
AOY55_RS07630	aminopeptidase	8.120473035	0.344969752	1.009738344	0.341642717	0.732619786	0.869850272
AOY55_RS07635	aminopeptidase	10.42799893	0.728460965	0.850905641	0.856100758	0.39194205	0.675129207
AOY55_RS07640	phosphoenolpyruvate--protein phosphotransferase	41.77512218	0.715946795	0.792551577	0.903344106	0.366343295	0.656997377
AOY55_RS07645	AraC family transcriptional regulator	65.51211348	0.824600676	0.845831728	0.974899201	0.329610262	0.636322821
AOY55_RS07650	two-component system response regulator YpdB	122.4787765	1.12485178	0.705080268	1.595352801	0.110633364	0.476026063
AOY55_RS07655	two-component system sensor histidine kinase YpdA	167.5659717	0.223160455	0.714268618	0.312432115	0.754712147	0.882289347
AOY55_RS07660	alanine transaminase	387.2626597	0.951289613	0.72103456	1.319339829	0.187055528	0.552929044
AOY55_RS07665	membrane protein YpdK	43.23273811	0.092603934	0.901651037	0.10270485	0.918197224	0.965363125
AOY55_RS07670	kdo(2)-lipid IV(A) palmitoleoyltransferase	404.4120883	-2.042015243	0.846540764	-2.41218773	0.015857114	0.165326649
AOY55_RS07675	YfdY family protein	52.84243998	0.910301499	0.747367008	1.218011352	0.223219659	0.576748843
AOY55_RS07680	colanic acid biosynthesis lipoprotein YpdI	19.20212356	-0.608501412	0.90921704	-0.669258698	0.503330469	0.743660967
AOY55_RS07685	YfdX family protein	12.20081021	-0.792552259	0.822014957	-0.964157955	0.33496674	0.640710166
AOY55_RS07690	formyl-CoA transferase	12.31567619	-0.614562935	0.800898371	-0.767341972	0.44287822	0.711966718
AOY55_RS07695	oxalyl-CoA decarboxylase	14.86789478	-0.455591591	0.826894293	-0.550967149	0.581656195	0.781805346
AOY55_RS07700	transporter YfdV	5.539179103	-1.242022119	0.999245438	-1.242960009	0.213882571	0.572498774
AOY55_RS07705	CoA:oxalate CoA-transferase	15.02151392	-0.428116073	0.919669936	-0.465510567	0.641565871	0.814826883
AOY55_RS07710	acid-sensing system histidine kinase EvgS	267.6705129	0.403577704	0.835758491	0.48288795	0.629175298	0.80798742
AOY55_RS07715	acid-sensing system DNA-binding response regulator EvgA	181.4510309	0.292514804	0.830225052	0.352331941	0.724589337	0.866763231
AOY55_RS07720	multidrug efflux MFS transporter periplasmic adaptor subunit EmrK	8.14194298	-0.409460261	0.924706335	-0.44280032	0.657910172	0.825557113
AOY55_RS07725	multidrug efflux MFS transporter permease subunit EmrY	19.4031204	-0.489714194	0.86524933	-0.565980437	0.57140708	0.777135003
AOY55_RS07730	D-serine ammonia-lyase	407.7950899	3.699128964	0.874331352	4.230809015	2.33E-05	0.001472369
AOY55_RS07735	D-serine transporter DsdX	210.9846595	3.633742291	0.872989487	4.162412428	3.15E-05	0.001856921
AOY55_RS07740	DNA-binding transcriptional regulator DsdC	84.08971874	0.583759101	0.780101292	0.748311927	0.454272032	0.717218729
AOY55_RS07750	formate/nitrite transporter family protein	32.49134586	0.473010179	0.876544566	0.539630496	0.589451881	0.784557217
AOY55_RS07755	phospholipid-binding lipoprotein MlaA	401.9051032	0.781220368	0.683012827	1.143785794	0.252712483	0.592673367
AOY55_RS07760	long-chain fatty acid transporter FadL	343.4680952	0.529745584	0.711523658	0.744522796	0.456560255	0.71867465
AOY55_RS07765	YfcZ/YiiS family protein	744.6561414	1.511463364	0.713597323	2.118090014	0.034167445	0.268626969
AOY55_RS07770	acetyl-CoA C-acyltransferase FadI	37.87888234	-0.303918476	0.902688314	-0.336681523	0.736356994	0.872663517
AOY55_RS07775	fatty acid oxidation complex subunit alpha FadJ	76.95198335	0.40694604	0.754549314	0.539323319	0.589663781	0.784599902
AOY55_RS07780	phosphohistidine phosphatase SixA	698.2957601	0.460997721	0.708320853	0.650831779	0.515155084	0.74964571
AOY55_RS07785	fimbrial protein	11.59564682	-0.643776353	0.968380068	-0.664797195	0.506180217	0.745709135
AOY55_RS07790	fimbrial biogenesis outer membrane usher protein	39.53193757	-0.392681186	0.762512753	-0.514983106	0.606564825	0.794053707
AOY55_RS07795	fimbria/pilus periplasmic chaperone	11.16500492	0.158992339	0.91157649	0.174414698	0.861539564	0.935531848
AOY55_RS07800	fimbrial protein	8.490040852	0.55797309	1.028486627	0.542518566	0.587461321	0.783496268
AOY55_RS07805	fimbrial protein	9.159565776	-0.420945396	1.120350826	-0.375726412	0.7071203	0.854379914
AOY55_RS07810	fimbrial protein	7.423072985	-0.738692184	0.994812452	-0.742544168	0.457757702	0.71867465
AOY55_RS07815	StfH/YfcO family fimbrial adhesin	48.41994732	-0.062669543	0.839900303	-0.074615455	0.940520677	0.972684274
AOY55_RS07820	endonuclease SmrB	122.4636933	0.721485998	0.728584231	0.990257499	0.322048275	0.632465825
AOY55_RS07825	50S ribosomal protein L3 N(5)-glutamine methyltransferase	637.6905259	0.903241822	0.706501791	1.278470676	0.201083518	0.562479585
AOY55_RS07830	chorismate synthase	607.0542235	0.945735187	0.723518213	1.307133905	0.191167238	0.555301371
AOY55_RS07835	penicillin-insensitive murein endopeptidase	259.3177937	0.789429166	0.780834352	1.011007217	0.312012975	0.629208557
AOY55_RS07840	sulfite exporter TauE/SafE family protein	171.6277498	0.820711796	0.733775146	1.118478597	0.263362643	0.599062242
AOY55_RS07845	elongation factor P hydroxylase	131.3599916	0.600961241	0.701775635	0.856343838	0.39180762	0.675129207
AOY55_RS07850	YfcL family protein	100.4089515	0.524633522	0.692537286	0.757552745	0.448718779	0.714324576
AOY55_RS07855	bifunctional tRNA (5-methylaminomethyl-2-thiouridine)(34)-methyltransferase MnmD/FAD-dependent 5-carboxymethylaminomethyl-2-thiouridine(34) oxidoreductase MnmC	392.8656687	0.442238803	0.694778265	0.636517901	0.524438917	0.753916785
AOY55_RS07860	beta-ketoacyl-ACP synthase I	2088.172609	0.745993707	0.719986404	1.036121936	0.30014526	0.622005145
AOY55_RS07865	MFS transporter	148.6146895	0.309374936	0.708981307	0.436365434	0.662571614	0.828119204
AOY55_RS07870	flagella biosynthesis regulator Flk	167.9743485	-0.046957974	0.719887261	-0.065229622	0.947991177	0.97621751
AOY55_RS07875	4-phosphoerythronate dehydrogenase PdxB	426.1321054	0.911557326	0.698646978	1.304746683	0.19197912	0.555809489
AOY55_RS07880	aspartate-semialdehyde dehydrogenase	511.7711144	1.030312354	0.709429887	1.452310331	0.146415336	0.518082989
AOY55_RS07885	tRNA pseudouridine(38-40) synthase TruA	315.9670577	0.738632506	0.692434072	1.066718892	0.286098793	0.614295785
AOY55_RS07890	DedA family protein	176.1684117	0.666201541	0.740141651	0.900100056	0.368067006	0.657623627
AOY55_RS07895	acetyl-CoA carboxylase, carboxyltransferase subunit beta	1518.941096	0.850990111	0.684945015	1.24242106	0.214081249	0.572498774
AOY55_RS07900	bifunctional tetrahydrofolate synthase/dihydrofolate synthase	442.0733551	0.708784492	0.697907239	1.015585529	0.309826799	0.628147919
AOY55_RS07905	cell division protein DedD	498.2747473	0.582541503	0.665724025	0.875049543	0.38154695	0.667477683
AOY55_RS07910	colicin V production protein	415.5462069	1.297992734	0.758653263	1.710916959	0.087096444	0.431966001
AOY55_RS07915	amidophosphoribosyltransferase	633.0670759	1.641536392	0.74855429	2.192942335	0.028311534	0.24078601
AOY55_RS07920	flavin prenyltransferase UbiX	120.4529522	0.173244132	0.712205416	0.243250231	0.807811557	0.908504238
AOY55_RS07925	lysine/arginine/ornithine ABC transporter substrate-binding protein ArgT	107.3548941	-1.256144386	0.845603378	-1.485500671	0.137411246	0.508503194
AOY55_RS07930	histidine ABC transporter substrate-binding protein HisJ	783.7939231	0.920311652	0.737774642	1.247415673	0.212245123	0.572083563
AOY55_RS07935	histidine ABC transporter permease HisQ	223.0236001	0.80779109	0.73080605	1.105342641	0.269011148	0.60331213
AOY55_RS07940	ABC transporter permease	168.3633293	0.781793316	0.748661556	1.044254657	0.296367585	0.620066976
AOY55_RS07945	histidine ABC transporter ATP-binding protein HisP	125.6152784	0.795586004	0.738744056	1.076944035	0.281505269	0.611914119
AOY55_RS07950	recombination-promoting nuclease RpnB	19.25964209	-0.481734748	0.993559349	-0.484857546	0.627777399	0.80653498
AOY55_RS07955	TIGR01777 family oxidoreductase	212.6505878	0.651230388	0.706091618	0.922302959	0.356370571	0.650115054
AOY55_RS07960	dihydroneopterin triphosphate 2'-epimerase	116.8375155	0.585705623	0.669223206	0.875202201	0.381463896	0.667477683
AOY55_RS07965	GSH-dependent disulfide bond oxidoreductase	24.08759282	0.564803273	0.742917613	0.760250212	0.447105036	0.713786512
AOY55_RS07970	glutathione transferase	52.51155569	0.743388249	0.813105633	0.914257902	0.360581346	0.652660531
AOY55_RS07975	phosphodiesterase	278.5223974	1.282938775	0.701805356	1.828054979	0.067541301	0.39291026
AOY55_RS07980	NUDIX hydrolase YfcD	344.9827057	1.160161778	0.700645961	1.655845952	0.097753019	0.454202794
AOY55_RS07985	putative basic amino acid antiporter YfcC	282.8141504	2.174731015	0.710383149	3.061349382	0.002203418	0.040908568
AOY55_RS07990	phosphate acetyltransferase	6768.291172	1.556914238	0.746604885	2.085325544	0.03703976	0.282525304
AOY55_RS07995	acetate kinase	6794.79415	1.458803402	0.754316975	1.933939511	0.053120566	0.347795857
AOY55_RS08000	terminus macrodomain insulation protein YfbV	333.3186672	-0.065042573	0.714023106	-0.091093093	0.927418621	0.968484309
AOY55_RS08005	YfbU family protein	537.5500713	1.441675113	0.723032449	1.993928649	0.046159853	0.32483135
AOY55_RS08010	hexitol phosphatase HxpA	431.1863914	1.601124531	0.72218126	2.217067404	0.026618486	0.232490577
AOY55_RS08015	SLC13 family permease	224.9735091	0.879671136	0.796532576	1.104375593	0.269430244	0.60331213
AOY55_RS08020	5'-deoxynucleotidase	85.19563575	0.262279298	0.763713561	0.343426267	0.731277801	0.869837799
AOY55_RS08025	alanine transaminase AlaA	811.7063331	1.516094423	0.728339697	2.081575988	0.037381217	0.283820433
AOY55_RS08030	transcriptional regulator LrhA	1187.248076	0.111877678	0.741076765	0.150966382	0.880002235	0.946523993
AOY55_RS08035	NADH-quinone oxidoreductase subunit NuoA	1116.98663	0.890820513	0.724611458	1.229376795	0.218930566	0.57540531
AOY55_RS08040	NADH-quinone oxidoreductase subunit NuoB	1095.570749	1.085103166	0.723455637	1.499889018	0.133643153	0.502226596
AOY55_RS08045	NADH-quinone oxidoreductase subunit C/D	2086.252997	1.039392918	0.723792771	1.436036611	0.150991924	0.520544255
AOY55_RS08050	NADH-quinone oxidoreductase subunit NuoE	540.0879364	1.035164521	0.701461188	1.47572601	0.14001746	0.511915254
AOY55_RS08055	NADH-quinone oxidoreductase subunit NuoF	1269.746058	1.003666835	0.682961988	1.469579351	0.141675716	0.512971909
AOY55_RS08060	NADH-quinone oxidoreductase subunit NuoG	2809.516994	1.215678425	0.744782054	1.632260631	0.102624593	0.464954413
AOY55_RS08065	NADH-quinone oxidoreductase subunit NuoH	864.8806516	1.325417933	0.705200277	1.879491509	0.060177412	0.368755685
AOY55_RS08070	NADH-quinone oxidoreductase subunit NuoI	367.8758474	1.269493335	0.718261658	1.76745246	0.077152484	0.415907923
AOY55_RS08075	NADH-quinone oxidoreductase subunit J	486.6683378	1.366709931	0.776233915	1.7606934	0.078290311	0.41707036
AOY55_RS08080	NADH-quinone oxidoreductase subunit NuoK	191.3938933	1.234334924	0.706514403	1.747076802	0.080624017	0.419553975
AOY55_RS08085	NADH-quinone oxidoreductase subunit L	1856.041054	1.331403288	0.71330992	1.866514471	0.061969421	0.375068208
AOY55_RS08090	NADH-quinone oxidoreductase subunit M	1312.770916	1.422901321	0.719219326	1.978396951	0.047883943	0.32974832
AOY55_RS08095	NADH-quinone oxidoreductase subunit NuoN	983.2834876	1.288226387	0.735116188	1.752411943	0.079702999	0.418760298
AOY55_RS08100	YfbM family protein	11.91640563	-0.162384952	0.83415335	-0.194670383	0.845650999	0.92749505
AOY55_RS08105	M28 family metallopeptidase	7.487923798	-0.194745937	1.147813028	-0.169666951	0.865272067	0.9374676
AOY55_RS08110	VWA domain-containing protein	34.66905626	0.234322779	0.881385979	0.265857167	0.790349214	0.899867855
AOY55_RS08115	ribonuclease BN	110.5807256	0.691603168	0.735487871	0.940332526	0.34704702	0.646819458
AOY55_RS08120	GNAT family N-acetyltransferase	21.02378147	0.639443503	0.883238366	0.72397614	0.469080383	0.723108592
AOY55_RS08125	stress response protein ElaB	252.2450516	0.336027423	0.801393575	0.419303864	0.674994073	0.83491304
AOY55_RS08130	isochorismate synthase MenF	520.3957589	0.858512343	0.706913067	1.214452503	0.224574977	0.577724425
AOY55_RS08135	2-succinyl-5-enolpyruvyl-6-hydroxy-3-cyclohexene-1-carboxylic-acid synthase	603.1982545	1.322052568	0.720329048	1.835345349	0.066454536	0.389212462
AOY55_RS08140	2-succinyl-6-hydroxy-2,4-cyclohexadiene-1-carboxylate synthase	173.8196302	1.378962613	0.708278446	1.946921611	0.051544133	0.343863996
AOY55_RS08145	1,4-dihydroxy-2-naphthoyl-CoA synthase	696.1719612	1.881871037	0.712512204	2.641177269	0.008261848	0.106646278
AOY55_RS08150	o-succinylbenzoate synthase	571.989007	1.811471176	0.708946861	2.555157904	0.010613964	0.123489929
AOY55_RS08155	o-succinylbenzoate--CoA ligase	400.1483019	1.504374674	0.768722512	1.956980121	0.050349806	0.340516963
AOY55_RS08160	signal transduction protein PmrD	32.81951882	-0.508784971	0.769737261	-0.660985243	0.508621777	0.747881378
AOY55_RS08165	4-amino-4-deoxy-L-arabinose-phosphoundecaprenol flippase subunit ArnF	19.57698399	-0.430625945	0.892792981	-0.482335719	0.629567477	0.808014048
AOY55_RS08170	4-amino-4-deoxy-L-arabinose-phosphoundecaprenol flippase subunit ArnE	13.58032378	0.294531075	0.877929975	0.335483562	0.737260343	0.872908243
AOY55_RS08175	lipid IV(A) 4-amino-4-deoxy-L-arabinosyltransferase	38.74499459	-0.297063691	0.771511731	-0.385041056	0.700206998	0.850738828
AOY55_RS08180	4-deoxy-4-formamido-L-arabinose-phosphoundecaprenol deformylase	20.9336687	0.002526487	0.770436016	0.003279295	0.997383506	0.997934201
AOY55_RS08185	bifunctional UDP-4-amino-4-deoxy-L-arabinose formyltransferase/UDP-glucuronic acid oxidase ArnA	66.80488073	-0.0448753	0.734783032	-0.061072858	0.951301185	0.977350595
AOY55_RS08190	undecaprenyl-phosphate 4-deoxy-4-formamido-L-arabinose transferase	37.76097958	-0.295102886	0.841760364	-0.350578263	0.725904766	0.867704793
AOY55_RS08195	UDP-4-amino-4-deoxy-L-arabinose aminotransferase	67.3017633	-0.520831231	0.8753073	-0.595026719	0.551825611	0.765553519
AOY55_RS08200	lipopolysaccharide core heptose(II)-phosphate phosphatase Ais	8.841504347	-0.350578635	0.982997661	-0.35664239	0.721359539	0.86392854
AOY55_RS08205	nucleoside triphosphatase NudI	32.52014869	0.466355043	0.838734564	0.556022207	0.578195674	0.781253554
AOY55_RS08210	YfaZ family outer membrane protein	46.52784697	1.117812614	0.638379473	1.751015908	0.07994317	0.418760298
AOY55_RS08215	nicotinamide mononucleotide deamidase-related protein YfaY	234.1624447	0.892599138	0.777396717	1.148190002	0.250890136	0.59137421
AOY55_RS08220	IclR family transcriptional regulator	9.904664769	0.442121633	0.884853954	0.499654921	0.617318079	0.799745187
AOY55_RS08225	L-rhamnonate dehydratase	32.44658268	0.479303993	0.738124718	0.649353667	0.516109805	0.74964571
AOY55_RS08230	MFS transporter	17.46005369	0.309601519	0.833912172	0.371263941	0.710440953	0.857174384
AOY55_RS08235	2-keto-3-deoxy-L-rhamnonate aldolase	27.04738543	0.431967084	0.839913698	0.514299368	0.607042704	0.794053707
AOY55_RS08240	hypothetical protein	10.34488075	0.038483456	1.025461044	0.037527955	0.970064051	0.984295553
AOY55_RS08245	ISNCY family transposase	9.067483678	0.233765239	1.126103936	0.207587623	0.835550969	0.92344207
AOY55_RS08250	anaerobic glycerol-3-phosphate dehydrogenase subunit GlpC	139.6442321	-0.493234837	0.732188037	-0.673645037	0.500537013	0.741794493
AOY55_RS08255	glycerol-3-phosphate dehydrogenase subunit GlpB	162.5053268	-0.340658289	0.715819258	-0.475899866	0.634145718	0.811847936
AOY55_RS08260	anaerobic glycerol-3-phosphate dehydrogenase subunit A	253.6356757	0.489416287	0.784461246	0.623888419	0.532700866	0.756497046
AOY55_RS08265	glycerol-3-phosphate transporter	650.9268203	-0.039463408	0.761224919	-0.051841981	0.958654604	0.979862094
AOY55_RS08270	glycerophosphodiester phosphodiesterase	674.071367	0.322442844	0.777544007	0.414694013	0.678365916	0.836032036
AOY55_RS08275	lipopolysaccharide kinase InaA	234.8139233	0.550846507	0.741765737	0.742615195	0.457714686	0.71867465
AOY55_RS08280	ferredoxin-like diferric-tyrosyl radical cofactor maintenance protein YfaE	97.85011043	0.732203866	0.742834298	0.985689363	0.324285571	0.633083759
AOY55_RS08285	class Ia ribonucleoside-diphosphate reductase subunit beta	732.9458868	0.811093717	0.699140575	1.160129659	0.24599602	0.590038833
AOY55_RS08290	class 1a ribonucleoside-diphosphate reductase subunit alpha	1342.427331	0.497748926	0.623515688	0.798294149	0.424699813	0.698704858
AOY55_RS08295	AIDA-I family autotransporter adhesin YfaL/EhaC	107.9503096	-0.360266622	0.77879685	-0.462593835	0.643655528	0.81590034
AOY55_RS08300	bifunctional 2-polyprenyl-6-hydroxyphenol methylase/3-demethylubiquinol 3-O-methyltransferase UbiG	157.9601448	0.509848612	0.745676481	0.683739698	0.494139551	0.73883854
AOY55_RS08305	DNA topoisomerase (ATP-hydrolyzing) subunit A	3609.300138	0.570105808	0.737386118	0.773144211	0.439437039	0.709572095
AOY55_RS08310	DUF2138 domain-containing protein	27.06104241	0.078330457	0.809913688	0.096714574	0.922953066	0.967348252
AOY55_RS08315	DUF1175 domain-containing protein	3.568139828	-0.66477093	1.245006677	-0.533949691	0.593376342	0.786421925
AOY55_RS08320	alpha-2-macroglobulin	54.93025635	0.328140539	0.777814162	0.421875243	0.673116081	0.834794048
AOY55_RS08325	YfaQ family protein	21.33203079	0.572292276	0.845786919	0.676638835	0.498635133	0.740485052
AOY55_RS08330	YfaP family protein	10.51964891	-0.284741734	0.973502636	-0.292492001	0.769910475	0.888737862
AOY55_RS08335	acetyl-CoA acetyltransferase	24.46373554	-0.265883177	0.748368001	-0.355284	0.72237684	0.864672196
AOY55_RS08340	TIGR00366 family protein	20.27753901	-1.603317613	0.97485651	-1.644670365	0.100037807	0.458953684
AOY55_RS08345	acetate CoA-transferase subunit beta	6.651650428	-1.533786906	0.934062104	-1.64206095	0.100577373	0.460944412
AOY55_RS08350	acetate CoA-transferase subunit alpha	12.33692915	0.443498435	0.887715278	0.499595361	0.617360025	0.799745187
AOY55_RS08355	acetoacetate metabolism transcriptional regulator AtoC	52.51863586	-0.009335032	0.750795126	-0.012433527	0.990079736	0.994455388
AOY55_RS08360	two-component system sensor histidine kinase AtoS	55.79471062	-0.074141471	0.829878813	-0.089340118	0.928811612	0.96941175
AOY55_RS08365	two-component system sensor histidine kinase RcsC	346.3035968	0.01102571	0.721105208	0.015290015	0.987800808	0.994231338
AOY55_RS08370	response regulator transcription factor RcsB	627.3027225	0.564171282	0.687295759	0.820856632	0.411727936	0.688791789
AOY55_RS08375	phosphotransferase RcsD	605.3313645	0.204433749	0.733739766	0.278618876	0.780537325	0.893593374
AOY55_RS08380	porin OmpC	26367.90587	1.799997077	0.758942858	2.371716208	0.017705684	0.176773227
AOY55_RS08385	FAD:protein FMN transferase ApbE	154.0586705	0.683650265	0.731414807	0.934695686	0.349945151	0.648404913
AOY55_RS08390	bifunctional DNA-binding transcriptional regulator/O6-methylguanine-DNA methyltransferase Ada	88.86023034	0.474350926	0.755687175	0.627708054	0.530195208	0.756497046
AOY55_RS08395	DNA oxidative demethylase AlkB	22.15254338	0.310688912	0.876497158	0.354466537	0.722989278	0.865167915
AOY55_RS08400	microcin J25 efflux ABC transporter YojI	213.8699627	0.156360698	0.703065462	0.222398491	0.824003687	0.916131943
AOY55_RS08405	malate dehydrogenase (quinone)	137.0505124	-0.536164403	0.771482546	-0.694979304	0.487068272	0.734389685
AOY55_RS08410	serine protease inhibitor ecotin	104.1754939	-0.035313158	0.666559388	-0.052978261	0.957749228	0.979862094
AOY55_RS08415	hypothetical protein	2.525139665	0.115159006	1.0150651	0.113449873	0.909673902	0.961460086
AOY55_RS08420	ferredoxin-type protein NapF	271.4736144	1.329588814	0.846629353	1.570449702	0.116310527	0.480077234
AOY55_RS08425	chaperone NapD	35.69400627	0.985926531	0.873943407	1.128135441	0.259262723	0.59637121
AOY55_RS08430	periplasmic nitrate reductase subunit alpha	2976.460268	1.391157184	0.80744699	1.722908379	0.084905095	0.429745858
AOY55_RS08435	ferredoxin-type protein NapG	410.5751695	1.581954603	0.814867686	1.94136377	0.05221417	0.346840985
AOY55_RS08440	quinol dehydrogenase ferredoxin subunit NapH	401.5735146	1.437753013	0.801454948	1.793928675	0.072824554	0.407350677
AOY55_RS08445	nitrate reductase cytochrome c-type subunit	300.5282932	1.926628044	0.798857907	2.411728076	0.015877118	0.165326649
AOY55_RS08450	cytochrome c-type protein NapC	487.125689	1.945474088	0.761967526	2.553224411	0.01067307	0.123847358
AOY55_RS08455	cytochrome c biogenesis heme-transporting ATPase CcmA	289.7480885	1.843821164	0.76584608	2.407561013	0.016059478	0.166431128
AOY55_RS08460	heme exporter protein CcmB	171.8623522	1.658695283	0.769466185	2.155644154	0.031111462	0.254193462
AOY55_RS08465	heme exporter protein CcmC	203.221535	1.887614849	0.772339993	2.444020595	0.014524597	0.156858461
AOY55_RS08470	heme exporter protein CcmD	44.25864958	2.01745466	0.84167848	2.396942191	0.016532532	0.169721027
AOY55_RS08475	cytochrome c maturation protein CcmE	160.0448717	2.088900394	0.737856736	2.831037912	0.004639722	0.072748782
AOY55_RS08480	cytochrome c-type biogenesis heme lyase CcmF	579.9883611	2.061410259	0.728364916	2.830188845	0.004652054	0.072748782
AOY55_RS08485	thiol:disulfide interchange protein DsbE	199.0046623	2.250556196	0.790374239	2.847456414	0.004407013	0.070431491
AOY55_RS08490	cytochrome c-type biogenesis thiol:disulfide oxidoreductase CcmH	311.940076	1.947507315	0.755488812	2.577810926	0.009942839	0.117721638
AOY55_RS08495	nitrate/nitrite response regulator protein NarP	221.3023221	0.446576902	0.717712146	0.622222858	0.533795338	0.756497046
AOY55_RS08500	autotransporter outer membrane beta-barrel domain-containing protein	61.62983801	-0.111544694	0.843659362	-0.132215322	0.894813982	0.953592485
AOY55_RS08510	LPS biosynthesis-modulating metalloenzyme YejM	594.6878304	0.189592042	0.723164166	0.262170127	0.793190283	0.900986515
AOY55_RS08515	YejL family protein	201.5129195	0.333247327	0.712979357	0.467401087	0.640212945	0.814826883
AOY55_RS08520	nucleoid-associated protein YejK	635.8498559	0.0445559	0.737320705	0.060429471	0.951813587	0.977350595
AOY55_RS08525	50S ribosomal protein L25	2226.773485	0.949025088	0.698298789	1.359053033	0.174129784	0.538275233
AOY55_RS08530	DEAD/DEAH box helicase	130.1127136	0.133429463	0.76450167	0.17453129	0.861447942	0.935531848
AOY55_RS08535	16S rRNA pseudouridine(516) synthase RsuA	312.6127343	0.627935214	0.736427628	0.852677427	0.393838212	0.675425101
AOY55_RS08540	multidrug efflux MFS transporter Bcr	266.7040536	0.528291406	0.729899366	0.723786634	0.469196736	0.723108592
AOY55_RS08545	YejG family protein	94.9045804	-0.493118834	0.733584144	-0.67220487	0.501453281	0.742144052
AOY55_RS08550	microcin C ABC transporter ATP-binding protein YejF	169.6447386	0.217989872	0.755565092	0.288512365	0.772954567	0.88885565
AOY55_RS08555	ABC transporter permease	82.66988374	0.243812458	0.738153691	0.330300398	0.741172992	0.874455859
AOY55_RS08560	microcin C ABC transporter permease YejB	86.21336593	0.413653504	0.770373662	0.536951774	0.591300927	0.785341231
AOY55_RS08565	extracellular solute-binding protein	187.2584086	0.32436277	0.723989368	0.448021456	0.654137712	0.822495598
AOY55_RS08570	cyclic di-GMP phosphodiesterase	129.4084752	-0.314572012	0.721723751	-0.435862076	0.662936802	0.828119204
AOY55_RS08575	bifunctional murein DD-endopeptidase/murein LD-carboxypeptidase	1227.850583	0.473149658	0.689816584	0.68590647	0.49277209	0.737552188
AOY55_RS08580	Kdo(2)-lipid A phosphotransferase	139.1446551	-0.228105462	0.776275598	-0.293845978	0.7688756	0.888636885
AOY55_RS08585	zinc-binding GTPase YeiR	197.8016168	0.924150698	0.80209401	1.152172546	0.249250177	0.590447251
AOY55_RS08590	mannitol dehydrogenase family protein	104.7155936	1.084995954	0.821253569	1.321146106	0.186452652	0.551729054
AOY55_RS08595	elongation factor P-like protein YeiP	284.8220944	1.029816221	0.693790565	1.484332986	0.137720603	0.509216096
AOY55_RS08600	YkgJ family cysteine cluster protein	40.8684523	0.167241553	0.868040938	0.192665514	0.847220934	0.928749983
AOY55_RS08605	sugar efflux transporter SetB	56.88775086	-0.094646233	0.84883651	-0.111501134	0.911218967	0.962393694
AOY55_RS08610	fused PTS fructose transporter subunit IIA/HPr protein	806.4451988	0.796848624	0.755289624	1.055023926	0.291414382	0.619007278
AOY55_RS08615	1-phosphofructokinase	766.5960277	0.910174775	0.802145287	1.134675713	0.256511217	0.59616359
AOY55_RS08620	PTS fructose transporter subunit IIBC	1183.87714	1.061577661	0.803557763	1.321096889	0.18646906	0.551729054
AOY55_RS08625	pseudouridine kinase	200.2248323	0.713199458	0.742400123	0.960667214	0.336719521	0.641251537
AOY55_RS08630	pseudouridine-5'-phosphate glycosidase	394.6684278	1.354131097	0.749493603	1.806728025	0.070804696	0.40215314
AOY55_RS08635	NupC/NupG family nucleoside CNT transporter	255.2207266	1.072835881	0.780437063	1.374660344	0.169236771	0.538030456
AOY55_RS08640	transcriptional regulator YeiL	18.27142465	-0.415638328	0.892873673	-0.465506309	0.64156892	0.814826883
AOY55_RS08645	ribosylpyrimidine nucleosidase	54.68007229	1.194962	0.846479565	1.411684404	0.158042908	0.527829786
AOY55_RS08650	sugar kinase	166.299721	0.661418504	0.722240318	0.915787291	0.35977847	0.651927851
AOY55_RS08655	deoxyribonuclease IV	218.0630556	1.287581646	0.731916237	1.759192624	0.078544797	0.41791579
AOY55_RS08660	YeiH family protein	959.9234484	2.510581267	0.802256362	3.12940026	0.001751635	0.034580926
AOY55_RS08665	DNA-binding transcriptional regulator YeiE	183.764213	0.851003519	0.712845292	1.193812358	0.232551377	0.582095113
AOY55_RS08670	lysine-specific permease	1203.725667	1.038925992	0.740857505	1.402329037	0.160817013	0.530343635
AOY55_RS08675	catecholate siderophore receptor CirA	902.8640522	1.014343722	0.702851134	1.4431843	0.148968561	0.519812784
AOY55_RS08680	S-formylglutathione hydrolase	197.6694039	0.459892236	0.738730881	0.622543672	0.533584436	0.756497046
AOY55_RS08685	GTP cyclohydrolase I FolE	991.5717255	0.723370222	0.736721684	0.981877197	0.326160351	0.63386976
AOY55_RS08690	DUF418 domain-containing protein YeiB	175.9171922	0.308864261	0.743324761	0.41551725	0.67776329	0.835862239
AOY55_RS08695	HTH-type transcriptional regulator GalS	61.68566623	0.750726036	0.762167565	0.984988171	0.324629881	0.633093426
AOY55_RS08700	galactose/glucose ABC transporter substrate-binding protein MglB	398.7906973	1.262848234	0.74920122	1.685592869	0.091874244	0.43822307
AOY55_RS08705	galactose/methyl galactoside ABC transporter ATP-binding protein MglA	151.8608662	1.063253507	0.781162124	1.36111759	0.173476532	0.538030456
AOY55_RS08710	galactose/methyl galactoside ABC transporter permease MglC	108.6694747	0.883134911	0.760162027	1.161771938	0.245328116	0.590038833
AOY55_RS08715	NAD-dependent dihydropyrimidine dehydrogenase subunit PreA	170.1276808	1.065967303	0.766337315	1.390989688	0.164228554	0.533981001
AOY55_RS08720	NAD-dependent dihydropyrimidine dehydrogenase subunit PreT	136.6913048	1.468333275	0.752926198	1.950168927	0.051155988	0.342321436
AOY55_RS08725	DUF2542 family protein	15.85246746	0.310129894	0.844595596	0.367193359	0.713474793	0.858491594
AOY55_RS08730	outer membrane permeability protein SanA	54.04073317	1.258281412	0.896803172	1.403074221	0.160594708	0.530343635
AOY55_RS08735	cytidine deaminase	433.5466495	1.621499981	0.720332721	2.25104307	0.02438281	0.220709955
AOY55_RS08740	CidB/LrgB family autolysis modulator	262.4787017	2.081345093	0.779774345	2.669163339	0.007604046	0.099929076
AOY55_RS08745	CidA/LrgA family protein	135.3269571	2.11752695	0.82130042	2.578261132	0.009929893	0.117721638
AOY55_RS08750	tRNA dihydrouridine(16) synthase DusC	151.108367	0.667868963	0.688446507	0.970110178	0.331991576	0.637350789
AOY55_RS08755	multidrug resistance outer membrane protein MdtQ	24.97601041	0.20807006	0.904454909	0.23005023	0.818052738	0.913742139
AOY55_RS08760	SDR family oxidoreductase	35.54743502	0.715421586	0.914181104	0.782581901	0.433872673	0.706074776
AOY55_RS08765	DedA family protein	90.51515146	0.180323814	0.815936157	0.221002358	0.825090597	0.916930789
AOY55_RS08770	Yip1 family protein	21.20949551	1.68982712	0.90024664	1.877071289	0.060508324	0.370263418
AOY55_RS08775	D-alanyl-D-alanine endopeptidase	348.3434093	1.079326366	0.738798886	1.460920402	0.144037287	0.517354592
AOY55_RS08780	D-lactate dehydrogenase	493.4728121	0.822822279	0.742818163	1.107703501	0.267989887	0.602080266
AOY55_RS08785	beta-glucosidase BglX	693.8608026	0.577794255	0.698120319	0.8276428	0.407872822	0.685232623
AOY55_RS08790	glycine betaine ABC transporter substrate-binding protein OsmF	96.74247327	0.352281462	0.820313672	0.429447264	0.667597764	0.830652064
AOY55_RS08795	glycine betaine ABC transporter permease YehY	44.26423467	-0.466912402	0.818711774	-0.570301315	0.568473349	0.775320169
AOY55_RS08800	glycine betaine ABC transporter ATP binding protein YehX	37.38433818	-0.012696505	0.883511379	-0.014370505	0.98853439	0.994231338
AOY55_RS08805	glycine betaine ABC transporter permease YehW	33.18879806	-0.573469119	0.937930541	-0.611419603	0.540921828	0.757244286
AOY55_RS08810	protein YohO	3.904375577	-0.095479998	1.211535681	-0.078809068	0.937184491	0.971595407
AOY55_RS08815	HTH-type transcriptional regulator MlrA	51.8204729	0.723028774	0.90924107	0.795200302	0.426496996	0.70007765
AOY55_RS08820	two-component regulatory system sensor histidine kinase BtsS	173.6311621	-0.463418601	0.845452031	-0.548131158	0.583601848	0.782803978
AOY55_RS08825	two-component system response regulator BtsR	125.093265	-0.102379089	0.845499939	-0.121087045	0.903622091	0.957615541
AOY55_RS08830	DUF1456 family protein	159.6374151	-0.215351323	0.79581074	-0.270606203	0.786693924	0.897345253
AOY55_RS08835	YehR family lipoprotein	26.48435653	-0.731110459	0.935234377	-0.781740361	0.434367177	0.706397738
AOY55_RS08840	SWIM zinc finger family protein	60.2267419	0.175375369	0.830077946	0.211275784	0.832672078	0.92206809
AOY55_RS08845	VWA domain-containing protein	22.99571195	-0.071698932	0.836847338	-0.085677433	0.931722842	0.96996982
AOY55_RS08850	DUF5682 family protein	65.20213292	-0.431004235	0.825015743	-0.522419407	0.601378347	0.790439298
AOY55_RS08855	MoxR family ATPase	85.05974457	-0.530427317	0.816493211	-0.649640818	0.51592426	0.74964571
AOY55_RS08860	protein YehK	6.359603895	-0.004078	0.989873735	-0.004119718	0.99671295	0.997627576
AOY55_RS08865	DUF4132 domain-containing protein YehI	85.71730291	0.485541099	0.774267328	0.627097492	0.530595331	0.756497046
AOY55_RS08870	WGR and DUF4132 domain-containing protein	56.26096789	-0.13141103	0.803654561	-0.163516811	0.870111538	0.941075023
AOY55_RS08875	methionine--tRNA ligase	1700.840627	0.805399775	0.695211645	1.158495807	0.246661762	0.590447251
AOY55_RS08880	iron-sulfur cluster carrier protein ApbC	987.0497148	0.950313013	0.718088465	1.323392672	0.185704827	0.551317086
AOY55_RS08885	YehE family protein	33.9013674	0.617101781	0.820978099	0.751666557	0.452251607	0.716215521
AOY55_RS08890	fimbrial protein	17.25126217	1.406018475	1.020312219	1.378027675	0.168194744	0.538030456
AOY55_RS08895	fimbria/pilus periplasmic chaperone	1.864673634	-0.943952601	1.514624722	-0.623225402	0.533136411	0.756497046
AOY55_RS08900	fimbrial biogenesis outer membrane usher protein	17.43619912	-0.339063567	0.941938114	-0.359963741	0.718874249	0.862135335
AOY55_RS08905	putative fimbrial-like adhesin protein	17.89603326	-1.233383313	0.900151247	-1.37019564	0.170625839	0.538030456
AOY55_RS08910	Ni(II)/Co(II) efflux transporter accessory subunit RcnB	152.7756491	0.794304986	0.689106496	1.152659264	0.249050268	0.590447251
AOY55_RS08915	nickel/cobalt efflux protein RcnA	31.38423557	0.055391931	0.834330641	0.066390862	0.947066645	0.976116878
AOY55_RS08920	Ni(II)/Co(II)-binding transcriptional repressor RcnR	27.54427794	0.108152357	0.888751473	0.121690214	0.903144364	0.957612725
AOY55_RS08925	hydroxyethylthiazole kinase	212.4652207	1.070661213	0.691171096	1.549053799	0.121368788	0.484919433
AOY55_RS08930	bifunctional hydroxymethylpyrimidine kinase/phosphomethylpyrimidine kinase	102.2404536	1.383525874	0.65780621	2.103242341	0.035444591	0.275645304
AOY55_RS08935	glycoside hydrolase family 25 protein	11.51752827	1.301550181	1.019516295	1.276634996	0.201731141	0.562479585
AOY55_RS08940	GntR family transcriptional regulator	68.59971627	0.823707795	0.681899585	1.207960546	0.227062439	0.579273605
AOY55_RS08945	carbohydrate kinase family protein	59.6827446	1.181973684	0.718226871	1.645682907	0.09982906	0.458478094
AOY55_RS08950	ADP-ribosylglycohydrolase family protein	53.41004082	1.638528348	0.789442791	2.075550461	0.037935547	0.285366884
AOY55_RS08955	nucleoside permease	36.53062623	1.495553998	0.806993059	1.853242702	0.06384758	0.38078008
AOY55_RS08960	class I fructose-bisphosphate aldolase	860.7316871	0.157138414	0.779281441	0.201645267	0.840194054	0.924997895
AOY55_RS08965	tagatose-bisphosphate aldolase subunit GatY	8.017060972	0.313992874	0.852717181	0.368226278	0.712704518	0.858382327
AOY55_RS08970	tagatose-bisphosphate aldolase subunit GatZ	14.91802169	-0.019958283	0.805407108	-0.024780367	0.980230151	0.989528957
AOY55_RS08975	PTS galactitol transporter subunit IIA	1.785102915	-0.542342815	1.277906252	-0.424399532	0.671274462	NA
AOY55_RS08980	PTS galactitol transporter subunit IIB	0.553390187	-1.656737398	2.077884494	-0.797319294	0.425265618	NA
AOY55_RS08985	PTS galactitol transporter subunit IIC	18.45173167	0.044751138	0.770983038	0.058044258	0.953713376	0.97838031
AOY55_RS08990	galactitol-1-phosphate 5-dehydrogenase	17.93977981	0.319627464	0.705181839	0.453255382	0.650364857	0.821047995
AOY55_RS08995	DeoR/GlpR family DNA-binding transcription regulator	157.4586925	0.653318131	0.705398553	0.9261688	0.354358264	0.649353758
AOY55_RS09000	lipid kinase YegS	59.97151825	-0.089717993	0.913130125	-0.098253239	0.921731208	0.966942357
AOY55_RS09005	protein YegR	6.279939855	-0.979570971	0.986363735	-0.993113328	0.32065473	0.632465825
AOY55_RS09010	tRNA 5-hydroxyuridine modification protein YegQ	801.5377628	0.429104587	0.717378853	0.598156169	0.549735734	0.764826852
AOY55_RS09015	YegP family protein	66.62668985	0.373496176	0.926120011	0.403291335	0.686733915	0.841871332
AOY55_RS09020	two-component system response regulator BaeR	183.3341231	0.688012118	0.783228865	0.878430493	0.379710142	0.666670161
AOY55_RS09025	two-component system sensor histidine kinase BaeS	245.9470005	0.947447838	0.763212558	1.241394456	0.214460066	0.572498774
AOY55_RS09030	MFS transporter	193.6176645	1.012399734	0.765085377	1.323250665	0.185752032	0.551317086
AOY55_RS09035	multidrug efflux RND transporter permease subunit MdtC	510.3427523	1.011027721	0.7888801	1.281598713	0.199983452	0.561472201
AOY55_RS09040	multidrug efflux RND transporter permease subunit MdtB	796.9191041	1.178587285	0.809293536	1.456316197	0.14530523	0.517610152
AOY55_RS09045	multidrug efflux RND transporter subunit MdtA	498.5223982	1.30846356	0.826643648	1.582862897	0.113452717	0.478080623
AOY55_RS09050	type I toxin-antitoxin system Ibs family toxin	21.71461744	-0.255566445	0.951643807	-0.268552628	0.788273971	0.898677642
AOY55_RS09055	type I toxin-antitoxin system Ibs family toxin	5.87264925	1.30604993	0.96308513	1.356110576	0.175063988	0.538275233
AOY55_RS09060	VWA domain-containing protein	8.191939296	0.537045188	0.803110869	0.668706163	0.503682935	0.743678053
AOY55_RS09065	protein-serine/threonine phosphatase PphC	13.21228179	0.544554404	0.729448519	0.746528905	0.455347977	0.717991769
AOY55_RS09070	protein kinase YegI	70.39943238	0.328282084	0.745309957	0.440463838	0.659601198	0.826965525
AOY55_RS09075	molecular chaperone	248.6465334	0.457476756	0.724403664	0.631521869	0.527699355	0.755698373
AOY55_RS09080	DNA-3-methyladenine glycosylase 2	33.8357687	-0.478722659	0.878572405	-0.544886974	0.585831256	0.783123264
AOY55_RS09085	diguanylate cyclase	184.0439875	0.114369011	0.775129301	0.147548301	0.882699258	0.947170438
AOY55_RS09090	uridine kinase	363.3219127	0.813481131	0.724891371	1.122211084	0.261772701	0.597440004
AOY55_RS09095	dCTP deaminase	502.5686239	0.924072062	0.680697631	1.357536769	0.174610719	0.538275233
AOY55_RS09100	outer membrane assembly protein AsmA	627.4840166	0.501906209	0.721957521	0.695201857	0.486928809	0.734389685
AOY55_RS09105	TerC family protein	413.6788392	0.598405226	0.725885677	0.824379436	0.409723995	0.68649224
AOY55_RS09110	hypothetical protein	1.620120107	-0.021291597	1.360926624	-0.015644926	0.987517664	NA
AOY55_RS09115	polysaccharide export protein Wza	30.96779657	-1.941618952	0.865385361	-2.243646635	0.024855146	0.224055791
AOY55_RS09120	low molecular weight protein-tyrosine-phosphatase Wzb	9.843826631	-1.146736094	1.095490327	-1.04677884	0.295201592	0.619370074
AOY55_RS09125	tyrosine-protein kinase Wzc	47.3868623	-1.460091782	0.832682882	-1.7534788	0.079519855	0.418644105
AOY55_RS09130	colanic acid biosynthesis glycosyltransferase WcaA	19.10689202	-1.614296261	0.922216196	-1.750453166	0.080040149	0.418760298
AOY55_RS09135	colanic acid biosynthesis acetyltransferase WcaB	9.23736548	-0.642117055	1.03159016	-0.622453645	0.533643615	0.756497046
AOY55_RS09140	colanic acid biosynthesis glycosyltransferase WcaC	24.33805744	-0.896199959	0.965784474	-0.927950265	0.353433369	0.649353758
AOY55_RS09145	colanic acid polymerase WcaD	18.66475869	-1.639047827	0.884589199	-1.852891521	0.063897909	0.38078008
AOY55_RS09150	colanic acid biosynthesis glycosyltransferase WcaE	17.65657819	-2.82179793	0.956824146	-2.949129096	0.003186708	0.053905129
AOY55_RS09155	colanic acid biosynthesis acetyltransferase WcaF	14.10981336	-2.102897048	1.037686341	-2.026524746	0.04271104	0.309201064
AOY55_RS09160	GDP-mannose 4,6-dehydratase	34.18341171	-0.335980571	0.756131459	-0.444341479	0.656795717	0.824870384
AOY55_RS09165	GDP-L-fucose synthase	14.47816535	-0.536391087	0.723963761	-0.740908752	0.458748768	0.718755722
AOY55_RS09170	GDP-mannose mannosyl hydrolase	22.02916105	-1.330540989	1.08916461	-1.221616068	0.22185285	0.576748843
AOY55_RS09175	colanic acid biosynthesis fucosyltransferase WcaI	20.95729644	0.144285768	0.718486771	0.200818963	0.840840135	0.925097654
AOY55_RS09180	mannose-1-phosphate guanyltransferase	277.1872671	-0.160317787	0.999413273	-0.160411905	0.872556612	0.94262202
AOY55_RS09185	colanic acid biosynthesis phosphomannomutase CpsG	330.0904553	0.297564827	0.89545335	0.332306341	0.739657952	0.874086578
AOY55_RS09190	undecaprenyl-phosphate glucose phosphotransferase	28.40205319	-0.960203806	0.916748376	-1.047401699	0.294914349	0.619370074
AOY55_RS09195	colanic acid undecaprenyl disphosphate flippase WzxC	31.07496729	-0.535524234	0.94225556	-0.568342875	0.569802171	0.776308602
AOY55_RS09200	colanic acid biosynthesis pyruvyl transferase WcaK	39.16135447	-0.792705279	0.771978933	-1.026848331	0.304491887	0.625764534
AOY55_RS09205	colanic acid biosynthesis glycosyltransferase WcaL	27.46763461	-0.202843823	0.822272456	-0.246686876	0.805150564	0.907953453
AOY55_RS09210	colanic acid biosynthesis protein WcaM	43.99943666	-1.400433315	0.789951497	-1.772809244	0.076260321	0.415163927
AOY55_RS09215	UTP--glucose-1-phosphate uridylyltransferase GalF	484.5236008	0.058814665	0.704022389	0.083540902	0.933421456	0.970802816
AOY55_RS09220	dTDP-glucose 4,6-dehydratase	217.1558524	-2.784415391	1.232815289	-2.258582787	0.02390935	0.218275296
AOY55_RS09225	dTDP-4-dehydrorhamnose reductase	169.5312301	-2.62481495	1.123005831	-2.337311951	0.01942297	0.187898927
AOY55_RS09230	glucose-1-phosphate thymidylyltransferase RfbA	118.7274533	-3.909390686	1.129047715	-3.462555776	0.000535071	0.014869521
AOY55_RS09235	FdtA/QdtA family cupin domain-containing protein	28.93773642	-5.953904171	1.21547304	-4.89842553	9.66E-07	0.000211481
AOY55_RS09240	acyltransferase	48.96167742	-4.988977405	1.21063073	-4.120973705	3.77E-05	0.002057561
AOY55_RS09245	DegT/DnrJ/EryC1/StrS family aminotransferase	127.4094176	-4.820137327	1.336564517	-3.606363379	0.000310518	0.009888986
AOY55_RS09250	O2/O50 family O-antigen flippase	72.05090608	-5.438716795	1.255370736	-4.332359069	1.48E-05	0.001109707
AOY55_RS09255	glycosyltransferase family 4 protein	75.01991362	-5.142806388	1.195498201	-4.301810227	1.69E-05	0.001205799
AOY55_RS09260	dTDP-4-dehydrorhamnose 3,5-epimerase	46.80290206	-4.73487791	1.201509188	-3.940775448	8.12E-05	0.003594849
AOY55_RS09265	O2/O50 family O-antigen polymerase	42.95550371	-4.944771454	1.177309473	-4.200060875	2.67E-05	0.00163977
AOY55_RS09270	glycosyltransferase family 2 protein	43.52654407	-4.611350606	1.288659131	-3.57840991	0.000345691	0.010850718
AOY55_RS09275	DUF1972 domain-containing protein	67.38821656	-5.013549844	1.142307494	-4.388966955	1.14E-05	0.000937554
AOY55_RS09280	ISAs1 family transposase	65.38357935	-2.695589443	0.898646501	-2.999610459	0.002703251	0.047750135
AOY55_RS09285	sulfatase-like hydrolase/transferase	54.31127095	-5.418309351	1.198875989	-4.519491092	6.20E-06	0.000676139
AOY55_RS09290	NADP-dependent phosphogluconate dehydrogenase	1440.19109	1.132311032	0.722240277	1.567776082	0.116933399	0.480196238
AOY55_RS09295	UDP-glucose 6-dehydrogenase	339.7243289	0.661509596	0.77423981	0.854398841	0.392884038	0.675129207
AOY55_RS09300	LPS O-antigen chain length determinant protein WzzB	667.4323463	-0.532814037	0.743145534	-0.716971324	0.473391791	0.725939742
AOY55_RS09305	bifunctional phosphoribosyl-AMP cyclohydrolase/phosphoribosyl-ATP diphosphatase HisIE	264.5444816	0.834362812	0.745600411	1.119048219	0.263119569	0.599062242
AOY55_RS09310	imidazole glycerol phosphate synthase subunit HisF	245.9383785	0.949576904	0.743613425	1.276976548	0.201610527	0.562479585
AOY55_RS09315	1-(5-phosphoribosyl)-5-[(5-phosphoribosylamino)methylideneamino]imidazole-4-carboxamide isomerase	195.1562492	0.677715439	0.750963414	0.902461327	0.366811856	0.657486612
AOY55_RS09320	imidazole glycerol phosphate synthase subunit HisH	163.7800952	0.709120085	0.743061976	0.954321589	0.339920883	0.643297457
AOY55_RS09325	bifunctional histidinol-phosphatase/imidazoleglycerol-phosphate dehydratase HisB	288.7496246	0.614481539	0.803567808	0.764691582	0.44445522	0.712401956
AOY55_RS09330	histidinol-phosphate transaminase	251.5617511	0.734073793	0.749415376	0.979528598	0.327318865	0.634989866
AOY55_RS09335	histidinol dehydrogenase	366.1421137	0.548415593	0.738401833	0.742706164	0.457659597	0.71867465
AOY55_RS09340	ATP phosphoribosyltransferase	331.3869676	0.466038673	0.710164193	0.656240736	0.511669242	0.749131847
AOY55_RS09345	his operon leader peptide	21.04065266	0.165642385	0.771660976	0.214656941	0.830034796	0.919927148
AOY55_RS09350	YoeB-YefM toxin-antitoxin system antitoxin YefM	60.66866993	0.64198188	0.723307727	0.887563973	0.37477534	0.662137199
AOY55_RS09355	type II toxin-antitoxin system mRNA interferase toxin YoeB	28.37896011	0.572670615	0.83063784	0.689434778	0.490549704	0.737113623
AOY55_RS09360	SDR family oxidoreductase	430.6300248	0.657665098	0.722859092	0.909810924	0.362922233	0.653421843
AOY55_RS09365	LysR substrate-binding domain-containing protein	94.992823	-0.538019709	0.769092886	-0.699551015	0.484207743	0.732777795
AOY55_RS09370	membrane protein YoeI	156.6436524	0.648144228	0.739739889	0.876178557	0.380932972	0.66729592
AOY55_RS09375	putrescine/proton symporter PlaP	1754.734745	0.796125153	0.762819823	1.043660809	0.296642348	0.620066976
AOY55_RS09380	exodeoxyribonuclease I	283.3377471	0.208600524	0.704041338	0.296290165	0.767008496	0.88741927
AOY55_RS09385	serine-type D-Ala-D-Ala carboxypeptidase DacD	69.29887722	0.632390031	0.738767481	0.85600686	0.391993985	0.675129207
AOY55_RS09390	DNA gyrase inhibitor SbmC	58.49929955	-0.020043144	0.792174217	-0.025301435	0.979814529	0.989528957
AOY55_RS09395	FUSC family protein	128.3020295	0.285970403	0.738123542	0.387428914	0.698438701	0.849536675
AOY55_RS09400	DUF496 family protein	1180.044019	1.223201444	0.726029674	1.684781611	0.092030714	0.438351534
AOY55_RS09405	EutP/PduV family microcompartment system protein	13.32710763	-0.640788067	0.997755016	-0.642229863	0.520723946	0.75142102
AOY55_RS09410	transposase domain-containing protein	11.79513638	0.618945163	1.048269598	0.590444638	0.554892592	0.767034624
AOY55_RS09415	hypothetical protein	2.258600238	-5.263620248	1.607140577	-3.275146135	0.001056073	0.02498881
AOY55_RS09420	DUF5983 family protein	3.854061743	-2.480189264	1.635708907	-1.516277898	0.129449098	0.494690406
AOY55_RS09425	type IV toxin-antitoxin system cytoskeleton-binding toxin CbtA	1.700833911	-4.6804864	1.680364985	-2.785398673	0.005346195	NA
AOY55_RS09430	type IV toxin-antitoxin system cytoskeleton bundling-enhancing antitoxin CbeA	3.442776618	-1.054365166	1.22971964	-0.857402884	0.391222266	0.675129207
AOY55_RS09435	DUF987 domain-containing protein	6.192098648	-1.84953454	1.073272901	-1.723265852	0.08484046	0.429745858
AOY55_RS09440	RadC family protein	2.102371504	-3.388704114	1.547018746	-2.190473853	0.028489889	0.241361914
AOY55_RS09445	antirestriction protein	3.098748596	-3.572215831	1.168737163	-3.056474925	0.002239562	0.04140343
AOY55_RS09450	DUF932 domain-containing protein	16.40799427	-2.099699942	0.947883067	-2.215146589	0.026750005	0.232490577
AOY55_RS09455	hypothetical protein	11.8649911	-1.636859686	1.034936529	-1.581603934	0.113740015	0.478080623
AOY55_RS09460	hypothetical protein	6.323609882	-3.395357684	1.1134546	-3.049390325	0.002293063	0.042213653
AOY55_RS09465	patatin-like phospholipase family protein	55.64194292	-0.526451409	0.819894906	-0.642096207	0.520810719	0.75142102
AOY55_RS09470	diguanylate cyclase regulator RdcB family protein	46.59881209	-0.96681766	0.859854188	-1.124397221	0.26084455	0.5968735
AOY55_RS09475	dynamin family protein	143.8797127	-1.433863097	0.825842969	-1.736241816	0.082521086	0.424074793
AOY55_RS09480	hypothetical protein	4.838419322	-1.080531076	1.035060087	-1.043930772	0.29651742	0.620066976
AOY55_RS09485	TonB-dependent receptor	309.7978032	-0.08211705	0.876587371	-0.093678112	0.925364858	0.967812998
AOY55_RS09490	ABC transporter substrate-binding protein	65.92041656	0.145483776	1.012239554	0.14372465	0.885717905	0.94948089
AOY55_RS09495	iron ABC transporter permease	40.16696424	-0.074615396	0.843067449	-0.088504658	0.929475583	0.96941175
AOY55_RS09500	ABC transporter ATP-binding protein	41.73559946	0.409142664	0.90579402	0.451695038	0.651488694	0.821599472
AOY55_RS09505	hypothetical protein	22.64914853	0.005157357	0.859717118	0.0059989	0.995213599	0.996812886
AOY55_RS09510	hypothetical protein	535.4687404	-2.586485369	0.808330081	-3.199788591	0.001375284	0.029270074
AOY55_RS09515	ATP-binding protein	11.95592514	-2.859276032	1.211477509	-2.360156099	0.018267247	0.179759627
AOY55_RS09520	IS21-like element IS100 family transposase	55.39572484	0.196955047	0.857969279	0.229559556	0.818434037	0.913742139
AOY55_RS09525	IS21-like element IS100kyp family helper ATPase IstB	36.98818363	-0.772363176	0.869750394	-0.888028544	0.374525397	0.662137199
AOY55_RS09530	IS21 family transposase	0.757459214	-3.286692448	2.538864426	-1.294552168	0.195474762	NA
AOY55_RS09535	hypothetical protein	13.72878647	-3.021693675	1.243117291	-2.430738996	0.015068065	0.160972161
AOY55_RS09540	hypothetical protein	11.44390516	-2.112342269	0.971268602	-2.17482812	0.029642999	0.247763227
AOY55_RS09545	AlpA family phage regulatory protein	4.980728881	-2.883260432	1.235998286	-2.332738213	0.019661889	0.189789431
AOY55_RS09550	IS110-like element ISEc20 family transposase	441.7786633	1.303367536	0.843132239	1.545863716	0.122137485	0.486628439
AOY55_RS09555	Hha/YmoA family nucleoid-associated regulatory protein	6.086140609	-1.485938807	1.245166776	-1.193365287	0.232726344	0.582095113
AOY55_RS09560	hypothetical protein	14.70778504	-1.074181127	0.919531221	-1.16818342	0.242732787	0.589274615
AOY55_RS09565	inovirus Gp2 family protein	1.496731902	-0.588281981	1.40674502	-0.418186646	0.675810659	NA
AOY55_RS09570	putative zinc ribbon protein	1.008922715	-1.457300587	2.036595871	-0.715557076	0.474264886	NA
AOY55_RS09575	zinc-ribbon domain-containing protein	1.670728851	-3.097344295	1.727448495	-1.793016871	0.072970226	NA
AOY55_RS09580	ISL3 family transposase	234.3297557	-0.198210196	0.84568318	-0.234378785	0.814690927	0.911876992
AOY55_RS09585	gamma-glutamyltransferase	4.489335065	-2.769092623	1.762403168	-1.571202704	0.116135572	0.480077234
AOY55_RS09590	phosphotriesterase	62.92284324	-1.653542541	0.89173301	-1.854302267	0.063695928	0.38078008
AOY55_RS09595	DMT family transporter	27.82883938	-2.004069141	0.833672967	-2.403903232	0.016221067	0.167707377
AOY55_RS09600	glutamine amidotransferase	27.01667498	-2.084660191	0.798871298	-2.609506933	0.009067281	0.112823822
AOY55_RS09605	PfkB family carbohydrate kinase	25.01453575	-2.20249323	0.864231878	-2.548498019	0.01081879	0.124544542
AOY55_RS09615	YaiO family outer membrane beta-barrel protein	156.688855	-7.205829104	1.562118797	-4.612856026	3.97E-06	0.000518449
AOY55_RS09620	acetyltransferase	108.9929648	-7.107583439	1.369361799	-5.190435021	2.10E-07	7.63E-05
AOY55_RS09625	glycosyltransferase family 2 protein	270.5791924	-6.782611788	1.076827402	-6.298699101	3.00E-10	3.55E-07
AOY55_RS09630	PIG-L deacetylase family protein	229.0225491	-7.794405043	1.412021433	-5.520033097	3.39E-08	2.11E-05
AOY55_RS09635	phosphoadenosine phosphosulfate reductase	1247.486354	0.516370144	0.834569483	0.618726366	0.536096637	0.756497046
AOY55_RS09640	ParB N-terminal domain-containing protein	275.4136758	0.015542295	0.815906583	0.019049111	0.984801928	0.992472445
AOY55_RS09645	TonB-dependent receptor	454.5727695	-3.208981738	0.850560702	-3.772783918	0.000161436	0.005962711
AOY55_RS09650	IS4 family transposase	4.040959677	-2.912305191	1.361517733	-2.139013779	0.032434552	0.259654958
AOY55_RS09655	cobalamin biosynthesis protein	9.682998417	-0.638620998	1.00780291	-0.633676477	0.526291979	0.754836261
AOY55_RS09660	bifunctional adenosylcobinamide kinase/adenosylcobinamide-phosphate guanylyltransferase	69.27241958	0.517931303	0.783318071	0.66120178	0.50848292	0.747881378
AOY55_RS09665	adenosylcobinamide-GDP ribazoletransferase	84.58634977	0.465223863	0.695529145	0.668877597	0.503573562	0.743678053
AOY55_RS09670	nicotinate-nucleotide--dimethylbenzimidazole phosphoribosyltransferase	150.6843041	0.996913454	0.689677277	1.445478178	0.148323618	0.519370743
AOY55_RS09675	L,D-transpeptidase	105.9063561	0.700803986	0.725487114	0.965977167	0.334055607	0.639528132
AOY55_RS09680	integrase core domain-containing protein	23.28565231	-4.431034936	1.274308958	-3.477206143	0.000506668	0.014310988
AOY55_RS09685	IS3 family transposase	67.33187536	-4.704400291	1.184103138	-3.972964971	7.10E-05	0.003323494
AOY55_RS09690	colibactin biosynthesis phosphopantetheinyl transferase ClbA	80.45485852	-6.632068862	1.299336352	-5.104197116	3.32E-07	0.000111492
AOY55_RS09695	colibactin biosynthesis LuxR family transcriptional regulator ClbR	23.03369158	-4.553323104	1.370230628	-3.323034102	0.00089044	0.022222108
AOY55_RS09700	colibactin hybrid non-ribosomal peptide synthetase/type I polyketide synthase ClbB	1718.375429	-4.288325244	1.202094139	-3.56737888	0.00036057	0.011157211
AOY55_RS09705	colibactin polyketide synthase ClbC	375.3811713	-4.397970959	1.165913322	-3.772125144	0.000161863	0.005962711
AOY55_RS09710	colibactin biosynthesis dehydrogenase ClbD	62.48543335	-3.848002879	1.186159337	-3.244085984	0.001178282	0.026775225
AOY55_RS09715	colibactin biosynthesis aminomalonyl-acyl carrier protein ClbE	21.41338438	-4.113731978	1.284789092	-3.201873369	0.00136537	0.029201517
AOY55_RS09720	colibactin biosynthesis dehydrogenase ClbF	76.53807356	-3.684312112	1.201281193	-3.066985594	0.002162293	0.040525188
AOY55_RS09725	colibactin biosynthesis acyltransferase ClbG	102.9103629	-4.285940943	1.058605803	-4.048665642	5.15E-05	0.002644002
AOY55_RS09730	colibactin non-ribosomal peptide synthetase ClbH	356.4617583	-4.198682206	1.178121167	-3.56387978	0.000365413	0.011227454
AOY55_RS09735	colibactin polyketide synthase ClbI	245.5266525	-4.017965539	1.223786327	-3.283224734	0.001026268	0.02498881
AOY55_RS09740	colibactin non-ribosomal peptide synthetase ClbJ	390.1149578	-4.255223814	1.161664904	-3.663038971	0.000249241	0.008238157
AOY55_RS09745	colibactin hybrid non-ribosomal peptide synthetase/type I polyketide synthase ClbK	411.8166799	-4.813564985	1.206032744	-3.991239052	6.57E-05	0.003186395
AOY55_RS09750	colibactin biosynthesis amidase ClbL	48.58219207	-4.286452683	1.169470921	-3.665292232	0.000247056	0.008228295
AOY55_RS09755	precolibactin export MATE transporter ClbM	52.59524485	-4.633419403	1.170798739	-3.957485816	7.57E-05	0.003406864
AOY55_RS09760	colibactin non-ribosomal peptide synthetase ClbN	191.1503358	-4.236460206	1.190081287	-3.55980743	0.000371127	0.011323262
AOY55_RS09765	colibactin polyketide synthase ClbO	244.2889363	-5.350843211	1.188399807	-4.502561495	6.71E-06	0.000714461
AOY55_RS09770	precolibactin peptidase ClbP	104.8999619	-4.96755264	1.271351666	-3.907300216	9.33E-05	0.00395352
AOY55_RS09775	colibactin biosynthesis thioesterase ClbQ	35.94116707	-4.816048611	1.222428095	-3.939739794	8.16E-05	0.003594849
AOY55_RS09780	colibactin self-protection protein ClbS	104.59412	-4.035815744	1.162854247	-3.470611862	0.000519274	0.014523029
AOY55_RS09785	integrase arm-type DNA-binding domain-containing protein	133.6021787	-5.275638265	1.194653191	-4.416041664	1.01E-05	0.000913728
AOY55_RS09795	toxic metabolite efflux MATE transporter YeeO	116.2065997	-0.092458171	0.796404363	-0.116094506	0.907577643	0.959942123
AOY55_RS09805	HTH-type transcriptional regulator Cbl	79.59690602	0.220539699	0.85018949	0.259400642	0.795326134	0.902492836
AOY55_RS09810	nitrogen assimilation transcriptional regulator NAC	50.05679165	0.378338756	0.679552034	0.556747294	0.577700099	0.78106772
AOY55_RS09820	YebC/PmpR family DNA-binding transcriptional regulator	557.0075121	0.954229765	0.673630689	1.416547346	0.156615312	0.524817671
AOY55_RS09825	AMP nucleosidase	327.6485663	0.778067752	0.710269645	1.09545404	0.27331777	0.607341864
AOY55_RS09830	shikimate transporter	247.7215217	0.868685869	0.707425121	1.227954512	0.219464044	0.57540531
AOY55_RS09835	glycosyltransferase family 9 protein	10.94500271	0.068375424	0.86176464	0.079343502	0.936759406	0.971495433
AOY55_RS09840	Ig-like domain-containing protein	64.83670523	0.409446002	0.727227098	0.563023577	0.57341883	0.778284326
AOY55_RS09845	inverse autotransporter beta domain-containing protein	6.019535099	-1.833647152	0.873440106	-2.099339312	0.035787	0.276841635
AOY55_RS09850	siderophore yersiniabactin receptor FyuA	795.1054132	-1.900265278	0.787562903	-2.412842542	0.015828656	0.165326649
AOY55_RS09855	yersiniabactin biosynthesis salycil-AMP ligase YbtE	177.395458	-2.408185991	0.793610649	-3.034467838	0.002409604	0.043987884
AOY55_RS09860	yersiniabactin biosynthesis thioesterase YbtT	39.76140405	-0.840192269	0.689051965	-1.219345292	0.222713165	0.576748843
AOY55_RS09865	yersiniabactin biosynthesis oxidoreductase YbtU	66.63130333	-1.18220875	0.727265263	-1.625553715	0.104044628	0.467023367
AOY55_RS09870	yersiniabactin polyketide synthase HMWP1	677.5648468	-1.03648174	0.736859638	-1.406620321	0.159540004	0.52893088
AOY55_RS09875	yersiniabactin non-ribosomal peptide synthetase HMWP2	622.7884959	-1.21956833	0.785009449	-1.553571529	0.120286655	0.483007058
AOY55_RS09880	yersiniabactin transcriptional regulator YbtA	128.9152064	0.407654857	0.697598536	0.584368854	0.558972177	0.768851074
AOY55_RS09885	yersiniabactin ABC transporter ATP-binding/permease protein YbtP	379.6401529	-2.312975523	0.820556717	-2.818788118	0.004820533	0.073954736
AOY55_RS09890	yersiniabactin ABC transporter ATP-binding/permease protein YbtQ	325.6785823	-2.139869	0.771461065	-2.773787425	0.005540787	0.080581513
AOY55_RS09895	yersiniabactin-associated zinc MFS transporter YbtX	248.9293118	-1.957954051	0.810438194	-2.41592026	0.015695498	0.165326649
AOY55_RS09900	yersiniabactin biosynthesis salicylate synthase Irp9/YbtS	194.3650256	-0.491036723	0.664220674	-0.739267449	0.459744611	0.718840905
AOY55_RS09905	integrase arm-type DNA-binding domain-containing protein	866.6923877	0.298963883	0.722948653	0.413534048	0.679215382	0.836331359
AOY55_RS09915	DgsA anti-repressor MtfA	373.0891892	0.573266131	0.735239625	0.779699721	0.435567643	0.706987212
AOY55_RS09925	DUF6387 family protein	46.19488933	1.636558812	0.904194723	1.8099628	0.070301556	0.400948613
AOY55_RS09930	AlpA family transcriptional regulator	0.483548218	-0.01129533	2.518689002	-0.004484607	0.996421813	NA
AOY55_RS09935	hypothetical protein	0.376019051	-2.734467441	2.953508354	-0.925837043	0.354530673	NA
AOY55_RS09940	hypothetical protein	0.583581395	-1.185726533	2.222290225	-0.533560612	0.593645565	NA
AOY55_RS09945	hypothetical protein	0.719980734	-0.723245038	2.299593855	-0.314509902	0.753133797	NA
AOY55_RS09950	DUF6404 family protein	7.960872449	-4.393947348	1.481840439	-2.965196004	0.003024901	0.052316456
AOY55_RS09955	H-NS family nucleoid-associated regulatory protein	60.25798542	-0.338206127	1.102361872	-0.306801365	0.75899457	0.883675428
AOY55_RS09960	DUF4756 family protein	0.79903923	-0.784827817	1.731214775	-0.453339371	0.650304387	NA
AOY55_RS09965	replication/maintenance protein RepL	2.626431276	-1.494096717	1.312158692	-1.138655504	0.254846868	0.594753506
AOY55_RS09970	hypothetical protein	0.234833301	-0.92201679	2.960879869	-0.311399594	0.755496862	NA
AOY55_RS09975	hypothetical protein	3.006988807	4.348338703	1.331749332	3.265133008	0.001094127	0.02562733
AOY55_RS09980	hypothetical protein	24.29256154	-0.949046421	1.108193858	-0.856390256	0.391781953	0.675129207
AOY55_RS09985	SIR2 family protein	0	NA	NA	NA	NA	NA
AOY55_RS09990	TIR domain-containing protein	0	NA	NA	NA	NA	NA
AOY55_RS09995	hypothetical protein	3.817211261	-2.512264074	1.132951153	-2.217451359	0.026592263	0.232490577
AOY55_RS10000	DUF4755 domain-containing protein	4.114342719	-2.600713984	1.350101725	-1.926309653	0.054065721	0.3494648
AOY55_RS10005	membrane lipoprotein lipid attachment site-containing protein	4.371714544	-0.245963833	1.130244128	-0.217620094	0.827725127	0.91890733
AOY55_RS10010	hypothetical protein	0	NA	NA	NA	NA	NA
AOY55_RS10015	hypothetical protein	0.244778868	0.334812461	2.965612882	0.112898235	0.910111235	NA
AOY55_RS10020	MobQ family relaxase	10.24031121	-0.07929316	1.126098648	-0.070414044	0.943864114	0.97423211
AOY55_RS10025	hypothetical protein	0	NA	NA	NA	NA	NA
AOY55_RS10030	hypothetical protein	0.195241227	0.587096772	2.961326794	0.198254638	0.842845841	NA
AOY55_RS10035	conjugal transfer protein TraD	0.838799395	-0.943394042	2.063820164	-0.457110585	0.647591563	NA
AOY55_RS10040	type 4 pilus major pilin	1.014225651	-1.609379313	1.86516279	-0.862862653	0.388212987	NA
AOY55_RS10045	shufflon system plasmid conjugative transfer pilus tip adhesin PilV	10.77956192	-0.594021002	1.086645487	-0.546655748	0.584615261	0.783123264
AOY55_RS10050	VOC family protein	22.46677899	1.96273409	1.438273355	1.364646076	0.172364316	0.538030456
AOY55_RS10055	site-specific integrase	198.5749294	0.302231304	0.987083104	0.306186281	0.759462818	0.883675428
AOY55_RS10060	metal-binding protein ZinT	783.5734262	-2.239146474	0.7417943	-3.018554434	0.002539838	0.045790545
AOY55_RS10065	protein-methionine-sulfoxide reductase heme-binding subunit MsrQ	62.33143042	-0.213521855	0.742348256	-0.287630304	0.773629746	0.88885565
AOY55_RS10070	protein-methionine-sulfoxide reductase catalytic subunit MsrP	102.2846357	0.058559365	0.780937839	0.074985949	0.940225891	0.972684274
AOY55_RS10075	hydroxyisourate hydrolase	97.17020854	-0.640037894	0.830004011	-0.771126266	0.440632093	0.710444737
AOY55_RS10080	response regulator transcription factor HprR	52.53167608	-0.426897617	0.838726962	-0.508982823	0.610764264	0.7963263
AOY55_RS10085	two-component system sensor histidine kinase HprS	98.01936015	-0.858798681	0.764872706	-1.122799485	0.261522664	0.597440004
AOY55_RS10090	glyoxalase III HchA	663.4678484	1.063024107	0.771811718	1.377310141	0.168416381	0.538030456
AOY55_RS10095	porin	45.32523393	-1.267684487	1.125371521	-1.126458652	0.259971433	0.5968735
AOY55_RS10100	cell division protein DrpB	23.34021897	0.41878007	0.788569791	0.531062787	0.595375271	0.787036076
AOY55_RS10105	phosphohydrolase	92.10894524	0.262221645	0.79160935	0.331251324	0.740454656	0.874413985
AOY55_RS10110	DNA-cytosine methyltransferase	237.2580301	0.628292132	0.707711641	0.887779847	0.374659185	0.662137199
AOY55_RS10115	VSPR family DNA mismatch endonuclease	33.96725143	0.614792561	0.858035054	0.716512172	0.473675154	0.725939742
AOY55_RS10120	drug/metabolite exporter YedA	65.58278675	0.86090185	0.83085237	1.036167051	0.300124215	0.622005145
AOY55_RS10125	DUF808 domain-containing protein	44.1099161	0.489618183	0.741892131	0.659958722	0.509280319	0.747881378
AOY55_RS10130	DUF2158 domain-containing protein	11.19594009	-0.039134507	0.859886216	-0.045511262	0.963699798	0.982816519
AOY55_RS10135	cellulose biosynthesis regulator diguanylate cyclase DgcQ	146.3956356	0.476755588	0.730388242	0.652742693	0.513922174	0.749450091
AOY55_RS10140	mannosyl-3-phosphoglycerate phosphatase-related protein	54.49632612	0.066148266	0.828721998	0.079819609	0.936380728	0.971495433
AOY55_RS10145	peroxide/acid resistance protein YodD	60.5116505	-1.022144718	0.946545754	-1.079868262	0.280200848	0.611446113
AOY55_RS10150	protein DsrB	11.17660534	-1.173063099	0.945021642	-1.241308185	0.214491922	0.572498774
AOY55_RS10155	transcriptional regulator RcsA	65.27954088	-1.539742572	0.78069582	-1.972269522	0.048578847	0.332209262
AOY55_RS10160	flagellar biosynthetic protein FliR	20.9267943	-0.770469131	0.801334554	-0.961482477	0.336309632	0.641115142
AOY55_RS10165	flagellar biosynthesis protein FliQ	3.602468522	-0.131167179	1.172505037	-0.111869181	0.910927133	0.962318422
AOY55_RS10170	flagellar type III secretion system pore protein FliP	6.596597905	0.325284339	1.086874705	0.299284119	0.764723271	0.886185294
AOY55_RS10175	flagellar biosynthetic protein FliO	4.960433066	1.858484923	1.054418053	1.762569332	0.077973153	0.416907927
AOY55_RS10180	flagellar motor switch protein FliN	5.747544519	1.929230652	1.150559584	1.676775961	0.0935863	0.443796817
AOY55_RS10185	flagellar motor switch protein FliM	19.1616227	1.58708871	0.823715643	1.926743438	0.054011612	0.3494648
AOY55_RS10190	flagellar basal body-associated protein FliL	8.695164943	1.788299249	0.923092054	1.93729243	0.052709607	0.347795857
AOY55_RS10195	flagellar hook-length control protein FliK	17.08564847	1.192873987	0.851818209	1.40038564	0.161397868	0.531054975
AOY55_RS10200	flagellar export protein FliJ	4.927432283	0.802519574	1.05384093	0.761518699	0.446347314	0.713599609
AOY55_RS10205	flagellar protein export ATPase FliI	13.87772927	1.353521448	0.855673395	1.581820184	0.113690626	0.478080623
AOY55_RS10210	flagellar assembly protein FliH	8.539349955	1.126636204	1.095458578	1.028460798	0.303733122	0.624793782
AOY55_RS10215	flagellar motor switch protein FliG	14.06461436	0.855144208	0.863726419	0.99006374	0.322142965	0.632465825
AOY55_RS10220	flagellar basal-body MS-ring/collar protein FliF	15.27822119	0.917580906	0.957218262	0.958591099	0.337764778	0.641326544
AOY55_RS10225	flagellar hook-basal body complex protein FliE	15.91929641	0.493403849	0.931106011	0.529911571	0.596173243	0.787497384
AOY55_RS10230	multidrug efflux SMR transporter EmrE	62.05886188	0.112810386	0.709169169	0.159074014	0.873610562	0.943222688
AOY55_RS10235	Raf kinase inhibitor-like protein YbcL	112.0180039	0.369529488	0.727383829	0.508025438	0.611435504	0.7963263
[truncated: 2,650 more rows]
